# Supplementary material for: Benzhydryl phenyl sulfone
Source: Acta Crystallogr Sect E Struct Rep Online. 2009 Nov 28;65(Pt 12):o3224. doi: 10.1107/S1600536809050363 (PMC2972123; doi:10.1107/S1600536809050363)
Supplement: Supplementary file 1 [file e-65-o3224-sup1.cif]

##############################################################################
###                                                                        ###
###        Electronic paper (Acta Crystallographica Section E)             ###
###                                                                        ###
##############################################################################
#                                                                            #
# This CIF contains the data in a paper accepted for publication in Acta     #
# Crystallographica Section E. It conforms to the requirements of Notes      #
# for Authors for Section E, and has been peer reviewed under the auspices   #
# of the IUCr Commission on Journals.                                        #
#                                                                            #
# Full details of the Crystallographic Information File format               #
# are given in the paper "The Crystallographic Information File (CIF):       #
# a New Standard Archive File for Crystallography" by S. R. Hall, F. H.      #
# Allen and I. D. Brown [Acta Cryst. (1991), A47, 655-685].                  #
#                                                                            #
# The current version of the core CIF dictionary is obtainable from          #
# ftp://ftp.iucr.org/pub/cif_core.dic. The current version number is 2.4.    #
#                                                                            #
# Software is freely available for graphical display of the structure(s) in  #
# this CIF.  For information consult the CIF home page http://www.iucr.org/  #
# cif/home.html                                                              #
#                                                                            #
# This file may be used for bona fide research purposes within the           #
# scientific community so long as proper attribution is given to the journal # 
# article from which it was obtained.                                        #
#                                                                            #
##############################################################################
                                             
data_I
_audit_creation_method     SHELXL97
_chemical_name_systematic
;
Benzhydryl phenyl sulfone
;
_chemical_name_common     'Benzhydryl Phenyl Sulfone'
_chemical_formula_moiety     'C19 H16 O2 S'
_chemical_formula_sum     'C19 H16 O2 S'
_chemical_formula_iupac     'C19 H16 O2 S'
_chemical_formula_weight     308.395
_chemical_melting_point_gt     ?
_chemical_melting_point_lt     ?
_symmetry_cell_setting     orthorhombic
_symmetry_space_group_name_H-M     'P c a 21'
_symmetry_space_group_name_Hall     'P 2c -2ac'
loop_
    _symmetry_equiv_pos_as_xyz
    'x, y, z'
    '-x, -y, z+1/2'
    '-x+1/2, y, z+1/2'
    'x+1/2, -y, z'
_cell_length_a     16.3250(4)
_cell_length_b     5.79790(10)
_cell_length_c     16.4983(4)
_cell_angle_alpha     90.00
_cell_angle_beta     90.00
_cell_angle_gamma     90.00
_cell_volume     1561.58(6)
_cell_formula_units_Z     4
_cell_measurement_reflns_used     6504
_cell_measurement_theta_min     3.134
_cell_measurement_theta_max     27.485
_cell_measurement_temperature     200(2)
_exptl_crystal_description     rod
_exptl_crystal_colour     colourless
_exptl_crystal_size_max     0.20
_exptl_crystal_size_mid     0.10
_exptl_crystal_size_min     0.09
_exptl_crystal_density_diffrn     1.31177(5)
_exptl_crystal_density_meas     ?
_exptl_crystal_density_method     'not measured'
_exptl_crystal_F_000     648
_exptl_absorpt_coefficient_mu     0.211
_exptl_absorpt_correction_type     none
_exptl_absorpt_process_details     ?
_exptl_absorpt_correction_T_min     ?
_exptl_absorpt_correction_T_max     ?
_exptl_special_details
;
;
_diffrn_ambient_temperature     200(2)
_diffrn_radiation_type     MoK\a
_diffrn_radiation_wavelength     0.71073
_diffrn_radiation_source     'rotating anode'
_diffrn_radiation_monochromator     'MONTEL, graded multilayered X-ray optics'
_diffrn_measurement_device_type     'Nonius KappaCCD'
_diffrn_measurement_device     '95mm CCD camera on \k-goniostat'
_diffrn_measurement_method
                            'CCD; rotation images; thick slices, phi/omega-scan'
_diffrn_detector_area_resol_mean     9
_diffrn_reflns_number     11675
_diffrn_reflns_av_R_equivalents     0.0269
_diffrn_reflns_av_sigmaI/netI     0.0282
_diffrn_reflns_theta_min     3.51
_diffrn_reflns_theta_max     27.47
_diffrn_reflns_theta_full     27.47
_diffrn_measured_fraction_theta_max     0.997
_diffrn_measured_fraction_theta_full     0.997
_diffrn_reflns_limit_h_min     -21
_diffrn_reflns_limit_h_max     21
_diffrn_reflns_limit_k_min     -7
_diffrn_reflns_limit_k_max     6
_diffrn_reflns_limit_l_min     -21
_diffrn_reflns_limit_l_max     20
_diffrn_standards_number     0
_diffrn_standards_interval_count     .
_diffrn_standards_interval_time     .
_diffrn_standards_decay_%     ?
_refine_special_details
;
Refinement of <i>F</i>^2^ against ALL reflections. The weighted <i>R</i>-factor
<i>wR</i> and goodness of fit <i>S</i> are based on <i>F</i>^2^, conventional
<i>R</i>-factors <i>R</i> are based on <i>F</i>, with <i>F</i> set to zero for
negative <i>F</i>^2^. The threshold expression of <i>F</i>^2^ >
2<i>\s</i>(<i>F</i>^2^) is used only for calculating <i>R</i>-factors(gt)
<i>etc</i>. and is not relevant to the choice of reflections for refinement.
<i>R</i>-factors based on <i>F</i>^2^ are statistically about twice as large
as those based on <i>F</i>, and <i>R</i>-factors based on all data will be
even larger.
;
_reflns_number_total     3499
_reflns_number_gt     3136
_reflns_threshold_expression     I>2sigma(I)
_refine_ls_structure_factor_coef     Fsqd
_refine_ls_matrix_type     full
_refine_ls_R_factor_all     0.0382
_refine_ls_R_factor_gt     0.0313
_refine_ls_wR_factor_gt     0.0712
_refine_ls_wR_factor_ref     0.0753
_refine_ls_goodness_of_fit_ref     1.043
_refine_ls_restrained_S_all     1.043
_refine_ls_number_reflns     3499
_refine_ls_number_parameters     199
_refine_ls_number_restraints     1
_refine_ls_hydrogen_treatment     constr
_refine_ls_weighting_scheme     calc
_refine_ls_weighting_details
         'calc w=1/[\s^2^(Fo^2^)+(0.0396P)^2^+0.2163P] where P=(Fo^2^+2Fc^2^)/3'
_atom_sites_solution_hydrogens     geom
_atom_sites_solution_primary     direct
_atom_sites_solution_secondary     difmap
_refine_ls_shift/su_max     0.000
_refine_ls_shift/su_mean     0.000
_refine_diff_density_max     0.136
_refine_diff_density_min     -0.279
_refine_ls_extinction_method     none
_refine_ls_extinction_coef     ?
_refine_ls_abs_structure_details     'Flack (1983), 1646 Friedel pairs'
_refine_ls_abs_structure_Flack     -0.03(6)
loop_
    _atom_type_symbol
    _atom_type_description
    _atom_type_scat_dispersion_real
    _atom_type_scat_dispersion_imag
    _atom_type_scat_source
    'C' 'C' 0.0033 0.0016
                         'International Tables Vol C Tables 4.2.6.8 and 6.1.1.4'
    'H' 'H' 0.0000 0.0000
                         'International Tables Vol C Tables 4.2.6.8 and 6.1.1.4'
    'O' 'O' 0.0106 0.0060
                         'International Tables Vol C Tables 4.2.6.8 and 6.1.1.4'
    'S' 'S' 0.1246 0.1234
                         'International Tables Vol C Tables 4.2.6.8 and 6.1.1.4'
_computing_data_collection     'COLLECT (Hooft, 2004)'
_computing_cell_refinement     'SCALEPACK (Otwinowski & Minor, 1997)'
_computing_data_reduction     'DENZO and SCALEPACK (Otwinowski & Minor, 1997)'
_computing_structure_solution     'SIR97 (Altomare <i>et al.</i>, 1999)'
_computing_structure_refinement     'SHELXL97 (Sheldrick, 2008)'
_computing_molecular_graphics
;
ORTEP-3 (Farrugia, 1997) and Mercury (Macrae <i>et al.</i>,
2006)
;
_computing_publication_material     'PLATON (Spek, 2009)'
loop_
    _atom_site_type_symbol
    _atom_site_label
    _atom_site_fract_x
    _atom_site_fract_y
    _atom_site_fract_z
    _atom_site_U_iso_or_equiv
    _atom_site_adp_type
    _atom_site_calc_flag
    _atom_site_refinement_flags
    _atom_site_occupancy
    _atom_site_disorder_assembly
    _atom_site_disorder_group
    S S1 0.06340(2) 0.12898(6) 0.26302(3) 0.02887(10) Uani d . 1 . .
    O O1 0.08669(8) 0.1945(2) 0.34378(7) 0.0408(3) Uani d . 1 . .
    O O2 0.03981(7) -0.10715(19) 0.24877(8) 0.0384(3) Uani d . 1 . .
    C C1 -0.01788(10) 0.3229(3) 0.23092(10) 0.0276(3) Uani d . 1 . .
    H H1 0.0034 0.4820 0.2409 0.033 Uiso calc R 1 . .
    C C2 -0.03155(9) 0.3073(3) 0.14009(10) 0.0272(3) Uani d . 1 . .
    C C3 -0.06491(11) 0.1160(3) 0.10143(11) 0.0347(4) Uani d . 1 . .
    H H3 -0.0816 -0.0139 0.1324 0.042 Uiso calc R 1 . .
    C C4 -0.07391(11) 0.1141(3) 0.01781(12) 0.0405(4) Uani d . 1 . .
    H H4 -0.0964 -0.0180 -0.0080 0.049 Uiso calc R 1 . .
    C C5 -0.05082(12) 0.2999(4) -0.02807(12) 0.0428(4) Uani d . 1 . .
    H H5 -0.0576 0.2970 -0.0853 0.051 Uiso calc R 1 . .
    C C6 -0.01740(12) 0.4927(4) 0.00955(13) 0.0451(5) Uani d . 1 . .
    H H6 -0.0008 0.6218 -0.0218 0.054 Uiso calc R 1 . .
    C C7 -0.00847(11) 0.4955(3) 0.09276(11) 0.0363(4) Uani d . 1 . .
    H H7 0.0138 0.6283 0.1182 0.044 Uiso calc R 1 . .
    C C8 -0.09145(10) 0.2969(3) 0.28610(9) 0.0304(4) Uani d . 1 . .
    C C9 -0.14154(12) 0.1021(3) 0.28814(12) 0.0431(4) Uani d . 1 . .
    H H9 -0.1290 -0.0274 0.2551 0.052 Uiso calc R 1 . .
    C C10 -0.20970(13) 0.0971(4) 0.33832(13) 0.0500(5) Uani d . 1 . .
    H H10 -0.2444 -0.0343 0.3383 0.060 Uiso calc R 1 . .
    C C11 -0.22748(13) 0.2805(4) 0.38811(13) 0.0531(5) Uani d . 1 . .
    H H11 -0.2740 0.2751 0.4227 0.064 Uiso calc R 1 . .
    C C12 -0.17763(14) 0.4719(4) 0.38771(14) 0.0547(5) Uani d . 1 . .
    H H12 -0.1895 0.5985 0.4223 0.066 Uiso calc R 1 . .
    C C13 -0.10994(12) 0.4802(3) 0.33668(11) 0.0406(4) Uani d . 1 . .
    H H13 -0.0760 0.6133 0.3365 0.049 Uiso calc R 1 . .
    C C14 0.14411(10) 0.2005(3) 0.19613(10) 0.0292(3) Uani d . 1 . .
    C C15 0.18653(11) 0.4044(3) 0.20890(12) 0.0407(4) Uani d . 1 . .
    H H15 0.1739 0.5002 0.2539 0.049 Uiso calc R 1 . .
    C C16 0.24784(12) 0.4662(3) 0.15468(14) 0.0479(5) Uani d . 1 . .
    H H16 0.2775 0.6055 0.1623 0.057 Uiso calc R 1 . .
    C C17 0.26549(12) 0.3259(4) 0.09010(13) 0.0503(5) Uani d . 1 . .
    H H17 0.3075 0.3691 0.0532 0.060 Uiso calc R 1 . .
    C C18 0.22315(13) 0.1231(4) 0.07798(14) 0.0517(5) Uani d . 1 . .
    H H18 0.2364 0.0267 0.0333 0.062 Uiso calc R 1 . .
    C C19 0.16122(12) 0.0598(3) 0.13093(12) 0.0403(4) Uani d . 1 . .
    H H19 0.1311 -0.0782 0.1224 0.048 Uiso calc R 1 . .
loop_
    _atom_site_aniso_label
    _atom_site_aniso_U_11
    _atom_site_aniso_U_22
    _atom_site_aniso_U_33
    _atom_site_aniso_U_12
    _atom_site_aniso_U_13
    _atom_site_aniso_U_23
    S1 0.03180(18) 0.02898(18) 0.02584(18) 0.00027(14) -0.00044(18) 0.00176(17)
    O1 0.0447(7) 0.0530(8) 0.0247(6) 0.0025(6) -0.0042(5) 0.0005(5)
    O2 0.0408(6) 0.0273(6) 0.0471(9) -0.0006(4) 0.0029(6) 0.0047(5)
    C1 0.0315(8) 0.0251(8) 0.0263(8) -0.0019(6) 0.0000(7) -0.0014(6)
    C2 0.0257(7) 0.0301(8) 0.0258(8) 0.0028(6) 0.0008(6) 0.0011(6)
    C3 0.0384(9) 0.0357(9) 0.0301(9) -0.0062(7) -0.0017(7) -0.0001(7)
    C4 0.0394(9) 0.0507(11) 0.0312(10) -0.0053(8) -0.0032(8) -0.0060(8)
    C5 0.0423(10) 0.0597(12) 0.0262(9) 0.0046(9) -0.0005(8) 0.0006(8)
    C6 0.0561(13) 0.0471(11) 0.0321(9) 0.0014(9) 0.0063(9) 0.0098(7)
    C7 0.0440(10) 0.0316(9) 0.0334(9) -0.0002(7) 0.0045(7) 0.0013(7)
    C8 0.0327(8) 0.0324(8) 0.0261(9) 0.0015(6) -0.0017(6) 0.0028(6)
    C9 0.0433(10) 0.0450(11) 0.0410(11) -0.0093(8) 0.0040(8) -0.0017(8)
    C10 0.0403(10) 0.0638(13) 0.0460(12) -0.0138(9) 0.0040(9) 0.0146(10)
    C11 0.0409(10) 0.0738(14) 0.0445(12) 0.0098(10) 0.0133(9) 0.0159(11)
    C12 0.0575(13) 0.0597(13) 0.0470(12) 0.0113(10) 0.0174(10) -0.0022(10)
    C13 0.0465(10) 0.0412(10) 0.0340(10) 0.0044(8) 0.0048(8) -0.0049(8)
    C14 0.0270(8) 0.0333(8) 0.0273(8) 0.0008(6) -0.0026(7) 0.0016(7)
    C15 0.0384(10) 0.0429(10) 0.0409(11) -0.0064(8) -0.0044(8) -0.0039(8)
    C16 0.0340(9) 0.0507(11) 0.0589(13) -0.0111(9) -0.0065(9) 0.0088(10)
    C17 0.0320(9) 0.0683(13) 0.0505(12) 0.0027(9) 0.0089(9) 0.0144(10)
    C18 0.0466(11) 0.0625(13) 0.0459(12) 0.0048(9) 0.0128(10) -0.0074(10)
    C19 0.0402(9) 0.0394(9) 0.0414(11) 0.0016(8) 0.0045(8) -0.0056(8)
_geom_special_details
;
All e.s.d.'s (except the e.s.d. in the dihedral angle between two l.s. planes)
are estimated using the full covariance matrix. The cell e.s.d.'s are taken
into account individually in the estimation of e.s.d.'s in distances, angles
and torsion angles; correlations between e.s.d.'s in cell parameters are only
used when they are defined by crystal symmetry. An approximate (isotropic)
treatment of cell e.s.d.'s is used for estimating e.s.d.'s involving l.s.
planes.
;
loop_
    _geom_bond_atom_site_label_1
    _geom_bond_atom_site_label_2
    _geom_bond_site_symmetry_2
    _geom_bond_distance
    _geom_bond_publ_flag
    S1 O1 . 1.4366(13) ?
    S1 O2 . 1.4415(12) ?
    S1 C14 . 1.7681(17) ?
    S1 C1 . 1.8180(16) ?
    C1 C8 . 1.514(2) ?
    C1 C2 . 1.518(2) ?
    C1 H1 . 1.0000 ?
    C2 C3 . 1.390(2) ?
    C2 C7 . 1.394(2) ?
    C3 C4 . 1.387(3) ?
    C3 H3 . 0.9500 ?
    C4 C5 . 1.369(3) ?
    C4 H4 . 0.9500 ?
    C5 C6 . 1.390(3) ?
    C5 H5 . 0.9500 ?
    C6 C7 . 1.381(3) ?
    C6 H6 . 0.9500 ?
    C7 H7 . 0.9500 ?
    C8 C13 . 1.385(2) ?
    C8 C9 . 1.395(3) ?
    C9 C10 . 1.387(3) ?
    C9 H9 . 0.9500 ?
    C10 C11 . 1.374(3) ?
    C10 H10 . 0.9500 ?
    C11 C12 . 1.376(3) ?
    C11 H11 . 0.9500 ?
    C12 C13 . 1.390(3) ?
    C12 H12 . 0.9500 ?
    C13 H13 . 0.9500 ?
    C14 C19 . 1.379(2) ?
    C14 C15 . 1.386(2) ?
    C15 C16 . 1.389(3) ?
    C15 H15 . 0.9500 ?
    C16 C17 . 1.371(3) ?
    C16 H16 . 0.9500 ?
    C17 C18 . 1.378(3) ?
    C17 H17 . 0.9500 ?
    C18 C19 . 1.386(3) ?
    C18 H18 . 0.9500 ?
    C19 H19 . 0.9500 ?
loop_
    _geom_angle_atom_site_label_1
    _geom_angle_atom_site_label_2
    _geom_angle_atom_site_label_3
    _geom_angle_site_symmetry_1
    _geom_angle_site_symmetry_3
    _geom_angle
    _geom_angle_publ_flag
    O1 S1 O2 . . 118.23(7) ?
    O1 S1 C14 . . 108.64(8) ?
    O2 S1 C14 . . 108.67(8) ?
    O1 S1 C1 . . 107.45(8) ?
    O2 S1 C1 . . 110.16(7) ?
    C14 S1 C1 . . 102.53(8) ?
    C8 C1 C2 . . 118.10(14) ?
    C8 C1 S1 . . 110.02(11) ?
    C2 C1 S1 . . 110.99(11) ?
    C8 C1 H1 . . 105.6 ?
    C2 C1 H1 . . 105.6 ?
    S1 C1 H1 . . 105.6 ?
    C3 C2 C7 . . 118.25(15) ?
    C3 C2 C1 . . 123.92(15) ?
    C7 C2 C1 . . 117.83(14) ?
    C4 C3 C2 . . 120.27(16) ?
    C4 C3 H3 . . 119.9 ?
    C2 C3 H3 . . 119.9 ?
    C5 C4 C3 . . 120.94(18) ?
    C5 C4 H4 . . 119.5 ?
    C3 C4 H4 . . 119.5 ?
    C4 C5 C6 . . 119.59(18) ?
    C4 C5 H5 . . 120.2 ?
    C6 C5 H5 . . 120.2 ?
    C7 C6 C5 . . 119.67(18) ?
    C7 C6 H6 . . 120.2 ?
    C5 C6 H6 . . 120.2 ?
    C6 C7 C2 . . 121.27(17) ?
    C6 C7 H7 . . 119.4 ?
    C2 C7 H7 . . 119.4 ?
    C13 C8 C9 . . 118.64(17) ?
    C13 C8 C1 . . 117.33(15) ?
    C9 C8 C1 . . 124.03(15) ?
    C10 C9 C8 . . 120.08(19) ?
    C10 C9 H9 . . 120.0 ?
    C8 C9 H9 . . 120.0 ?
    C11 C10 C9 . . 120.67(19) ?
    C11 C10 H10 . . 119.7 ?
    C9 C10 H10 . . 119.7 ?
    C10 C11 C12 . . 119.74(19) ?
    C10 C11 H11 . . 120.1 ?
    C12 C11 H11 . . 120.1 ?
    C11 C12 C13 . . 120.05(19) ?
    C11 C12 H12 . . 120.0 ?
    C13 C12 H12 . . 120.0 ?
    C8 C13 C12 . . 120.79(18) ?
    C8 C13 H13 . . 119.6 ?
    C12 C13 H13 . . 119.6 ?
    C19 C14 C15 . . 121.46(17) ?
    C19 C14 S1 . . 119.94(13) ?
    C15 C14 S1 . . 118.53(13) ?
    C14 C15 C16 . . 118.82(18) ?
    C14 C15 H15 . . 120.6 ?
    C16 C15 H15 . . 120.6 ?
    C17 C16 C15 . . 119.91(18) ?
    C17 C16 H16 . . 120.0 ?
    C15 C16 H16 . . 120.0 ?
    C16 C17 C18 . . 120.89(19) ?
    C16 C17 H17 . . 119.6 ?
    C18 C17 H17 . . 119.6 ?
    C17 C18 C19 . . 120.03(19) ?
    C17 C18 H18 . . 120.0 ?
    C19 C18 H18 . . 120.0 ?
    C14 C19 C18 . . 118.88(18) ?
    C14 C19 H19 . . 120.6 ?
    C18 C19 H19 . . 120.6 ?
loop_
    _geom_torsion_atom_site_label_1
    _geom_torsion_atom_site_label_2
    _geom_torsion_atom_site_label_3
    _geom_torsion_atom_site_label_4
    _geom_torsion_site_symmetry_1
    _geom_torsion_site_symmetry_2
    _geom_torsion_site_symmetry_3
    _geom_torsion_site_symmetry_4
    _geom_torsion
    _geom_torsion_publ_flag
    O1 S1 C1 C8 . . . . -61.76(13) ?
    O2 S1 C1 C8 . . . . 68.31(13) ?
    C14 S1 C1 C8 . . . . -176.16(11) ?
    O1 S1 C1 C2 . . . . 165.65(11) ?
    O2 S1 C1 C2 . . . . -64.28(13) ?
    C14 S1 C1 C2 . . . . 51.25(12) ?
    C8 C1 C2 C3 . . . . -59.0(2) ?
    S1 C1 C2 C3 . . . . 69.33(18) ?
    C8 C1 C2 C7 . . . . 121.61(17) ?
    S1 C1 C2 C7 . . . . -110.03(15) ?
    C7 C2 C3 C4 . . . . 0.6(3) ?
    C1 C2 C3 C4 . . . . -178.76(17) ?
    C2 C3 C4 C5 . . . . -0.5(3) ?
    C3 C4 C5 C6 . . . . 0.4(3) ?
    C4 C5 C6 C7 . . . . -0.5(3) ?
    C5 C6 C7 C2 . . . . 0.7(3) ?
    C3 C2 C7 C6 . . . . -0.7(3) ?
    C1 C2 C7 C6 . . . . 178.68(17) ?
    C2 C1 C8 C13 . . . . -120.05(16) ?
    S1 C1 C8 C13 . . . . 111.14(15) ?
    C2 C1 C8 C9 . . . . 59.2(2) ?
    S1 C1 C8 C9 . . . . -69.59(19) ?
    C13 C8 C9 C10 . . . . 1.9(3) ?
    C1 C8 C9 C10 . . . . -177.35(17) ?
    C8 C9 C10 C11 . . . . -1.8(3) ?
    C9 C10 C11 C12 . . . . 0.6(3) ?
    C10 C11 C12 C13 . . . . 0.5(3) ?
    C9 C8 C13 C12 . . . . -0.9(3) ?
    C1 C8 C13 C12 . . . . 178.46(18) ?
    C11 C12 C13 C8 . . . . -0.3(3) ?
    O1 S1 C14 C19 . . . . 144.32(14) ?
    O2 S1 C14 C19 . . . . 14.45(16) ?
    C1 S1 C14 C19 . . . . -102.16(15) ?
    O1 S1 C14 C15 . . . . -38.52(16) ?
    O2 S1 C14 C15 . . . . -168.39(13) ?
    C1 S1 C14 C15 . . . . 75.01(15) ?
    C19 C14 C15 C16 . . . . -0.3(3) ?
    S1 C14 C15 C16 . . . . -177.45(15) ?
    C14 C15 C16 C17 . . . . -0.2(3) ?
    C15 C16 C17 C18 . . . . 0.0(3) ?
    C16 C17 C18 C19 . . . . 0.7(3) ?
    C15 C14 C19 C18 . . . . 1.0(3) ?
    S1 C14 C19 C18 . . . . 178.09(15) ?
    C17 C18 C19 C14 . . . . -1.2(3) ?
loop_
    _geom_hbond_atom_site_label_D
    _geom_hbond_atom_site_label_H
    _geom_hbond_atom_site_label_A
    _geom_hbond_site_symmetry_A
    _geom_hbond_distance_DH
    _geom_hbond_distance_HA
    _geom_hbond_distance_DA
    _geom_hbond_angle_DHA
    _geom_hbond_publ_flag
    C1 H1 O2 1_565 1.00 2.46 3.449(2) 171 yes
    C4 H4 O1 2_554 0.95 2.66 3.390(2) 134 yes
    C7 H7 O2 1_565 0.95 2.68 3.543(2) 152 yes
data_global
_journal_date_recd_electronic     2009-11-03
_journal_date_accepted     2009-11-23
_journal_name_full     'Acta Crystallographica, Section E'
_journal_year     2009
_journal_volume     65
_journal_issue     12
_journal_page_first     o3224
_journal_page_last     o3224
_journal_paper_category     QO
_journal_coeditor_code     DS2011
_publ_contact_author_name     'Mayer, Peter'
_publ_contact_author_address
;
Department Chemie und Biochemie
Ludwig-Maximilians Universit\"at
Butenandtstrasse 5--13 (Haus F)
D-81377 M\"unchen
Germany
;
_publ_contact_author_email     'pemay@cup.uni-muenchen.de'
_publ_contact_author_fax     '+49-89-2180-77407'
_publ_contact_author_phone     '+49-89-2180-77399'
_publ_section_title
;
Benzhydryl phenyl sulfone
;
loop_
    _publ_author_name
    _publ_author_address
    'Baidya, Mahiuddin'
;
Ludwig-Maximilians-Universit\"at
Department
Butenandtstrasse 5--13
81377 M\"unchen
Germany
;
    'Mayr, Herbert'
;
Ludwig-Maximilians-Universit\"at
Department
Butenandtstrasse 5--13
81377 M\"unchen
Germany
;
    'Mayer, Peter'
;
Ludwig-Maximilians-Universit\"at
Department
Butenandtstrasse 5--13
81377 M\"unchen
Germany
;
