# Supplementary material for: Benzhydryl phenyl sulfone
Source: Acta Crystallogr Sect E Struct Rep Online. 2009 Nov 28;65(Pt 12):o3224. doi: 10.1107/S1600536809050363 (PMC2972123; doi:10.1107/S1600536809050363)
Supplement: Supplementary file 2 [file e-65-o3224-Isup2.hkl]

# 
# h,k,l, Fc-squared, Fo-squared, sigma(Fo-squared) and status flag 
# 
data_I
_shelx_title ' nn105 in Pca21 (29) sir97' 
_shelx_refln_list_code          4 
_shelx_F_calc_maximum      137.60 
_exptl_crystal_F_000       648.00 
_reflns_d_resolution_high  0.7703 
 
loop_ 
 _symmetry_equiv_pos_as_xyz 
 'x, y, z' 
 '-x, -y, z+1/2' 
 '-x+1/2, y, z+1/2' 
 'x+1/2, -y, z' 
 
_cell_length_a    16.3250 
_cell_length_b     5.7979 
_cell_length_c    16.4983 
_cell_angle_alpha  90.000 
_cell_angle_beta   90.000 
_cell_angle_gamma  90.000 
 
_shelx_F_squared_multiplier     1.000 
 
loop_ 
 _refln_index_h 
 _refln_index_k 
 _refln_index_l 
 _refln_F_squared_calc 
 _refln_F_squared_meas 
 _refln_F_squared_sigma 
 _refln_observed_status 
   2   0 -21      193.58      219.11     19.88 o 
   4   0 -21       84.99       87.52     12.80 o 
   1   1 -21        9.02       16.24      6.57 o 
   2   1 -21        4.04        5.86      5.22 o 
   3   1 -21       32.26       34.07      6.98 o 
   0   0 -20       59.69       67.39     11.15 o 
   2   0 -20       79.91       74.22     10.92 o 
   4   0 -20        3.37        3.95      6.90 o 
   6   0 -20       54.03       55.34     19.52 o 
   0   1 -20       69.80       83.86      8.01 o 
   1   1 -20       30.19       21.03      5.17 o 
   2   1 -20      123.14      112.26      8.48 o 
   3   1 -20       62.07       47.44      6.87 o 
   4   1 -20        7.24        8.79      5.63 o 
   5   1 -20       63.60       73.69      8.22 o 
   6   1 -20       67.34       89.36      9.23 o 
   7   1 -20       34.20       29.66      6.57 o 
   0   2 -20       26.44       24.63     10.19 o 
   1   2 -20        9.22        7.63      4.86 o 
   2   2 -20       20.24       23.51      6.33 o 
   3   2 -20       16.81        7.87      4.94 o 
   4   2 -20       57.83       58.57      7.79 o 
   5   2 -20       71.14       54.55      7.88 o 
   2   0 -19      336.52      368.21     16.75 o 
   4   0 -19      156.60      158.31     15.57 o 
   6   0 -19      132.57      140.23     10.50 o 
   8   0 -19        0.64        3.31     10.46 o 
   1   1 -19       15.30        7.79      3.20 o 
   2   1 -19        1.36        1.36      3.12 o 
   3   1 -19       14.50        6.49      3.19 o 
   4   1 -19       61.24       54.16      4.94 o 
   5   1 -19        6.14        4.98      3.52 o 
   6   1 -19       14.28       19.60      4.33 o 
   7   1 -19       35.62       31.49      5.15 o 
   8   1 -19        0.44       -0.78      5.01 o 
   9   1 -19       99.14       96.77      9.46 o 
   1   2 -19      168.94      197.52      8.47 o 
   2   2 -19        0.08        6.87      3.35 o 
   3   2 -19      179.89      190.04      9.26 o 
   4   2 -19       11.14        8.61      3.47 o 
   5   2 -19       35.66       41.39      8.05 o 
   6   2 -19       46.11       53.94      5.78 o 
   7   2 -19       95.37       75.33      6.49 o 
   8   2 -19       14.07        6.11      4.36 o 
   1   3 -19      114.32      128.60      7.62 o 
   2   3 -19       23.64       33.72      4.96 o 
   3   3 -19       61.98       71.94      6.55 o 
   4   3 -19        0.13       -2.18      3.88 o 
   0   0 -18       22.13       15.80      6.97 o 
   2   0 -18       46.43       43.51      5.74 o 
   4   0 -18       78.05       76.65      7.06 o 
   6   0 -18       63.84       70.36      7.06 o 
   8   0 -18      150.46      162.06     11.39 o 
  10   0 -18      311.73      328.15     37.88 o 
   0   1 -18       74.17       85.16      7.01 o 
   1   1 -18      111.47      115.14      5.63 o 
   2   1 -18      197.18      206.04      7.55 o 
   3   1 -18      120.27      125.38      6.14 o 
   4   1 -18       10.71        8.66      2.96 o 
   5   1 -18       83.14       84.31      4.86 o 
   6   1 -18       56.16       49.27      4.15 o 
   7   1 -18       62.30       59.91      4.34 o 
   8   1 -18       48.15       57.52      4.52 o 
   9   1 -18        1.22        2.51      3.55 o 
  10   1 -18       17.29       10.85      5.23 o 
  11   1 -18       19.33       24.31      6.25 o 
   0   2 -18       46.29       58.75      7.90 o 
   1   2 -18        9.01       10.49      3.22 o 
   2   2 -18        4.73        7.92      2.87 o 
   3   2 -18      124.64      122.50      6.10 o 
   4   2 -18        5.27        8.87      3.11 o 
   5   2 -18       53.21       60.66      5.77 o 
   6   2 -18       17.67       25.64      3.81 o 
   7   2 -18       25.28       26.30      4.61 o 
   8   2 -18        0.42       -3.51      3.51 o 
   9   2 -18        5.47       -2.99      3.86 o 
  10   2 -18       47.74       53.20      6.71 o 
   0   3 -18       75.76       83.02      8.13 o 
   1   3 -18       44.58       40.15      4.40 o 
   2   3 -18       69.97       69.18      5.25 o 
   3   3 -18       35.26       46.35      4.20 o 
   4   3 -18        3.64        5.56      3.18 o 
   5   3 -18       44.49       39.20      6.44 o 
   6   3 -18        9.67       16.25      4.21 o 
   7   3 -18        9.41        8.30      5.23 o 
   0   4 -18       85.23       82.98      7.56 o 
   1   4 -18        0.77        5.24      3.19 o 
   2   4 -18       69.15       74.77      5.46 o 
   2   0 -17      330.12      359.60     12.50 o 
   4   0 -17       87.38       96.52      6.25 o 
   6   0 -17       10.27       10.05      3.44 o 
   8   0 -17        3.12        0.19      3.24 o 
  10   0 -17       73.91       89.59      9.99 o 
  12   0 -17      109.24      167.65     16.21 o 
   1   1 -17      144.14      135.42      5.01 o 
   2   1 -17       77.53       75.39      4.16 o 
   3   1 -17       17.48       11.22      2.95 o 
   4   1 -17       60.40       61.32      4.02 o 
   5   1 -17        8.49        9.72      2.63 o 
   6   1 -17      106.96      112.00      5.06 o 
   7   1 -17      146.64      138.99      5.81 o 
   8   1 -17       58.90       52.48      4.20 o 
   9   1 -17      192.68      198.34      7.78 o 
  10   1 -17        9.81       16.22      4.01 o 
  11   1 -17      114.36      125.51     12.75 o 
  12   1 -17      116.17      114.74     12.61 o 
   1   2 -17      152.81      146.67      5.55 o 
   2   2 -17       15.46       12.15      2.58 o 
   3   2 -17      101.14      112.28      5.05 o 
   4   2 -17        6.81        7.14      2.49 o 
   5   2 -17       40.82       35.00      4.63 o 
   6   2 -17       27.73       18.76      3.69 o 
   7   2 -17      127.78      120.81      5.60 o 
   8   2 -17        0.67       -1.20      4.01 o 
   9   2 -17       25.98       25.97      4.15 o 
  10   2 -17        9.35        7.13      4.96 o 
  11   2 -17       17.12       28.00      5.26 o 
   1   3 -17       57.92       57.25      4.43 o 
   2   3 -17       36.45       37.38      4.28 o 
   3   3 -17        3.63        3.68      2.59 o 
   4   3 -17       64.76       64.52      4.58 o 
   5   3 -17       22.78       20.18      3.22 o 
   6   3 -17       63.68       61.59      4.17 o 
   7   3 -17      141.89      151.82      7.55 o 
   8   3 -17       24.01       23.20      7.11 o 
   9   3 -17       23.48       22.09      4.60 o 
   1   4 -17        0.86       -0.74      3.02 o 
   2   4 -17       98.91       86.00      5.30 o 
   3   4 -17       16.29       14.18      3.39 o 
   4   4 -17       62.51       70.23      6.31 o 
   5   4 -17        2.55        3.83      3.76 o 
   6   4 -17      135.78      128.85      7.66 o 
   0   0 -16     1692.67     1686.63     44.15 o 
   2   0 -16        1.10        0.46      2.30 o 
   4   0 -16        8.88        8.17      4.18 o 
   6   0 -16      253.09      233.45      9.38 o 
   8   0 -16      207.36      209.96      9.45 o 
  10   0 -16      169.94      197.30      9.11 o 
  12   0 -16       41.07       49.79     15.34 o 
  14   0 -16       24.05       42.40     10.82 o 
   0   1 -16      193.25      203.66     10.69 o 
   1   1 -16      107.18      103.45      3.83 o 
   2   1 -16       48.40       46.07      2.95 o 
   3   1 -16      269.96      266.93      6.98 o 
   4   1 -16        8.88        6.75      2.02 o 
   5   1 -16       45.31       43.32      3.25 o 
   6   1 -16      142.86      130.49      5.01 o 
   7   1 -16       36.99       40.67      3.51 o 
   8   1 -16      113.69      102.25      5.24 o 
   9   1 -16        2.39        1.12      2.57 o 
  10   1 -16       48.09       42.47      4.12 o 
  11   1 -16       93.87       98.10      7.97 o 
  12   1 -16        7.23       10.60      3.90 o 
  13   1 -16       82.83       78.54      8.45 o 
   0   2 -16       51.31       37.66     12.08 o 
   1   2 -16      151.40      157.92      5.25 o 
   2   2 -16       50.16       54.12      3.36 o 
   3   2 -16      199.42      216.74      6.28 o 
   4   2 -16        6.83        6.96      2.25 o 
   5   2 -16      110.43      126.26      5.03 o 
   6   2 -16       37.61       35.08      3.20 o 
   7   2 -16       30.73       31.46      3.56 o 
   8   2 -16       73.33       76.31      4.51 o 
   9   2 -16        0.76       -0.86      2.64 o 
  10   2 -16       47.64       46.69      5.09 o 
  11   2 -16      156.65      149.40      9.73 o 
  12   2 -16       14.97       12.06      4.02 o 
   0   3 -16      352.91      345.99     17.89 o 
   1   3 -16       45.94       48.74      3.40 o 
   2   3 -16      123.58      122.08      5.01 o 
   3   3 -16       31.59       33.25      3.54 o 
   4   3 -16       11.73        9.96      2.61 o 
   5   3 -16       76.44       88.99      4.44 o 
   6   3 -16       23.06       17.91      3.26 o 
   7   3 -16       31.74       36.56      4.22 o 
   8   3 -16       46.89       44.94      4.48 o 
   9   3 -16       15.60       14.68      4.09 o 
  10   3 -16       21.50        9.35      4.13 o 
  11   3 -16       39.23       42.99      6.84 o 
   0   4 -16       47.74       46.57      5.02 o 
   1   4 -16       23.46       27.28      3.34 o 
   2   4 -16       79.35       80.18      4.62 o 
   3   4 -16       37.40       39.35      5.66 o 
   4   4 -16        0.45        4.43      2.75 o 
   5   4 -16       14.48       11.77      3.82 o 
   6   4 -16      147.23      165.24      7.78 o 
   7   4 -16        2.72       -1.23      3.08 o 
   8   4 -16      163.51      173.05     12.97 o 
   0   5 -16       63.31       52.82      7.31 o 
   2   0 -15      844.00      815.54     18.04 o 
   4   0 -15      778.62      772.21     17.75 o 
   6   0 -15      155.89      160.11      6.57 o 
   8   0 -15      121.33      121.40      6.47 o 
  10   0 -15      295.74      329.35     19.52 o 
  12   0 -15      351.27      343.46     15.07 o 
  14   0 -15       20.51       17.89      6.90 o 
   1   1 -15      264.39      254.01      5.74 o 
   2   1 -15      448.66      464.35      8.42 o 
   3   1 -15       51.52       42.24      2.48 o 
   4   1 -15      224.09      215.65      5.19 o 
   5   1 -15       19.94       28.56      2.36 o 
   6   1 -15       20.17       17.72      2.20 o 
   7   1 -15      112.03      107.70      4.17 o 
   8   1 -15       28.63       24.39      2.93 o 
   9   1 -15       35.57       39.49      3.56 o 
  10   1 -15      148.09      151.63      5.64 o 
  11   1 -15      101.93      109.45      5.37 o 
  12   1 -15      166.67      163.34      7.58 o 
  13   1 -15       27.72       24.33      4.11 o 
  14   1 -15       68.02       85.37      6.53 o 
   1   2 -15      307.36      320.78      6.62 o 
   2   2 -15       84.72       76.73      3.29 o 
   3   2 -15       34.48       37.30      2.71 o 
   4   2 -15       67.89       68.38      3.24 o 
   5   2 -15       19.79       17.18      3.02 o 
   6   2 -15        8.37        4.81      2.20 o 
   7   2 -15      115.08      118.01      5.18 o 
   8   2 -15        8.07        6.64      2.52 o 
   9   2 -15      102.29      102.45      5.02 o 
  10   2 -15       13.43        7.46      2.87 o 
  11   2 -15       39.58       44.24      4.54 o 
  12   2 -15        2.76        0.08      2.86 o 
  13   2 -15       40.89       52.04      6.31 o 
  14   2 -15        0.85        0.81      4.83 o 
   1   3 -15       66.66       71.25      3.70 o 
   2   3 -15       64.73       57.96      3.43 o 
   3   3 -15       13.25       16.77      3.96 o 
   4   3 -15      112.23      105.67      4.32 o 
   5   3 -15       58.64       58.20      3.75 o 
   6   3 -15       41.05       36.40      3.35 o 
   7   3 -15       65.81       68.58      4.17 o 
   8   3 -15       35.29       39.05      4.44 o 
   9   3 -15       35.89       41.51      4.18 o 
  10   3 -15       68.99       61.31      5.31 o 
  11   3 -15       40.93       34.16      4.66 o 
  12   3 -15      139.88      145.98      7.62 o 
   1   4 -15       99.10      102.29      4.49 o 
   2   4 -15      222.62      244.64      9.12 o 
   3   4 -15        4.68        3.20      2.46 o 
   4   4 -15      210.19      204.95      6.85 o 
   5   4 -15       24.69       12.62      3.09 o 
   6   4 -15      100.51       95.09      7.24 o 
   7   4 -15       10.70        3.51      3.76 o 
   8   4 -15        4.42        4.66      3.05 o 
   9   4 -15        2.71        4.46      3.62 o 
  10   4 -15       54.31       49.15      6.15 o 
   1   5 -15       12.05       18.41      6.71 o 
   2   5 -15      103.73      103.25      5.72 o 
   3   5 -15       16.20       15.55      4.70 o 
   4   5 -15      181.72      200.74     10.87 o 
   5   5 -15       25.99       18.42      7.11 o 
   0   0 -14      359.90      418.29     14.41 o 
   2   0 -14      161.79      200.46      6.40 o 
   4   0 -14      905.72      878.47     18.72 o 
   6   0 -14      212.60      192.93      6.90 o 
   8   0 -14      853.19      881.65     20.87 o 
  10   0 -14      187.24      204.95      8.58 o 
  12   0 -14       81.66       84.67      7.39 o 
  14   0 -14       82.92       78.32      9.94 o 
  16   0 -14       85.15      120.37     20.91 o 
   0   1 -14      666.71      652.19     14.29 o 
   1   1 -14      146.19      132.64      3.89 o 
   2   1 -14      253.22      257.69      5.52 o 
   3   1 -14      839.21      835.34     12.42 o 
   4   1 -14      210.43      219.99      5.88 o 
   5   1 -14       56.47       48.96      2.61 o 
   6   1 -14       80.27       87.96      3.76 o 
   7   1 -14       25.83       22.17      2.52 o 
   8   1 -14       77.65       84.16      3.83 o 
   9   1 -14       47.05       42.91      2.96 o 
  10   1 -14       35.27       34.84      3.22 o 
  11   1 -14      132.86      142.41      5.71 o 
  12   1 -14       48.37       40.72      3.68 o 
  13   1 -14       16.90       13.85      3.11 o 
  14   1 -14       49.53       59.50      6.51 o 
  15   1 -14       41.51       34.35      6.26 o 
   0   2 -14      119.24      124.63      5.11 o 
   1   2 -14      176.40      170.86      4.35 o 
   2   2 -14      145.32      153.76      6.31 o 
   3   2 -14      885.77      937.31     13.92 o 
   4   2 -14       26.29       24.65      2.24 o 
   5   2 -14      329.60      347.50      7.69 o 
   6   2 -14        4.80        5.46      1.82 o 
   7   2 -14        1.24        3.31      1.89 o 
   8   2 -14        3.16        3.01      1.80 o 
   9   2 -14       32.65       31.93      6.98 o 
  10   2 -14       31.11       31.87      2.78 o 
  11   2 -14      556.97      598.36     17.25 o 
  12   2 -14       13.59       15.17      3.87 o 
  13   2 -14      133.06      143.58      6.53 o 
  14   2 -14       25.05       28.03      4.95 o 
  15   2 -14       33.92       33.75      5.74 o 
   0   3 -14      231.89      211.03     15.80 o 
   1   3 -14       15.82       15.37      2.09 o 
   2   3 -14      117.84      114.90      4.00 o 
   3   3 -14      204.04      195.54      5.32 o 
   4   3 -14      103.29       94.47      3.94 o 
   5   3 -14       77.20       74.31      3.61 o 
   6   3 -14      140.90      142.73      4.90 o 
   7   3 -14      135.74      133.17      4.99 o 
   8   3 -14       74.62       77.73      4.76 o 
   9   3 -14       41.31       45.95      3.50 o 
  10   3 -14       12.83       12.72      3.13 o 
  11   3 -14      123.14      109.74      5.60 o 
  12   3 -14        6.23        2.17      3.35 o 
  13   3 -14       70.36       75.20      6.15 o 
   0   4 -14      160.80      171.99      7.70 o 
   1   4 -14       31.75       29.37      2.78 o 
   2   4 -14      220.33      249.26      6.49 o 
   3   4 -14       12.67       10.95      2.95 o 
   4   4 -14       82.12       96.33      4.49 o 
   5   4 -14        7.46        6.13      2.44 o 
   6   4 -14       80.95       87.97      4.60 o 
   7   4 -14        3.82        8.57      3.12 o 
   8   4 -14       97.61      108.44      6.71 o 
   9   4 -14       18.43       17.51      4.63 o 
  10   4 -14       36.13       32.11      4.21 o 
  11   4 -14        6.28        5.38      4.36 o 
   0   5 -14       73.27       70.34     10.92 o 
   1   5 -14       22.55       19.39      2.57 o 
   2   5 -14        6.34        5.03      2.42 o 
   3   5 -14      149.48      140.75      5.89 o 
   4   5 -14       15.47       16.35      2.81 o 
   5   5 -14       97.35      105.29      5.46 o 
   6   5 -14       42.35       41.02      4.67 o 
   7   5 -14        7.01        7.20      3.99 o 
   2   0 -13      675.18      675.03     15.34 o 
   4   0 -13     1149.38     1179.98     22.84 o 
   6   0 -13      192.49      218.97     11.62 o 
   8   0 -13      150.51      134.38      8.37 o 
  10   0 -13       70.24       63.58      5.42 o 
  12   0 -13       69.21       60.42      6.81 o 
  14   0 -13       65.50       53.18      8.26 o 
  16   0 -13       57.43       55.86      8.70 o 
   1   1 -13      436.79      441.16      7.25 o 
   2   1 -13      150.98      154.56      7.11 o 
   3   1 -13       20.11       19.95      1.70 o 
   4   1 -13      405.79      425.41      7.20 o 
   5   1 -13      504.85      497.69      9.08 o 
   6   1 -13       72.44       76.63      3.29 o 
   7   1 -13      351.54      340.13      6.88 o 
   8   1 -13       36.94       32.35      3.89 o 
   9   1 -13      303.76      321.29      6.76 o 
  10   1 -13      183.19      179.65      5.25 o 
  11   1 -13       16.59       14.00      2.51 o 
  12   1 -13      147.71      150.41      9.59 o 
  13   1 -13       83.97       80.62      4.88 o 
  14   1 -13       49.26       54.91      6.17 o 
  15   1 -13      210.16      210.06     10.27 o 
  16   1 -13        5.73        3.49      4.98 o 
   1   2 -13     1137.27     1135.01     16.09 o 
   2   2 -13      249.65      245.71      5.22 o 
   3   2 -13      114.80      116.06      4.59 o 
   4   2 -13       88.89       82.01      3.27 o 
   5   2 -13       65.41       62.44      3.20 o 
   6   2 -13       26.13       27.47      2.62 o 
   7   2 -13      804.76      827.48     14.16 o 
   8   2 -13       72.66       74.83      3.12 o 
   9   2 -13      221.16      244.63      6.78 o 
  10   2 -13       31.92       27.31      2.42 o 
  11   2 -13       11.64       10.74      2.30 o 
  12   2 -13       87.05       76.31      4.15 o 
  13   2 -13       69.27       62.22      5.37 o 
  14   2 -13       33.96       39.09      6.84 o 
  15   2 -13      116.66      116.12      8.60 o 
   1   3 -13      141.63      158.34      4.39 o 
   2   3 -13      197.71      191.56      4.84 o 
   3   3 -13       95.32       96.78      3.66 o 
   4   3 -13      239.77      244.01      6.00 o 
   5   3 -13       84.54       93.59      3.91 o 
   6   3 -13       10.37        9.23      1.92 o 
   7   3 -13      287.65      298.71      6.88 o 
   8   3 -13       13.12       12.26      2.36 o 
   9   3 -13       33.55       35.99      3.09 o 
  10   3 -13      282.79      288.70      7.44 o 
  11   3 -13       10.27        7.82      2.58 o 
  12   3 -13      154.70      164.74      6.66 o 
  13   3 -13       26.82       30.17      4.09 o 
  14   3 -13       49.85       63.76      7.21 o 
   1   4 -13      186.24      174.64      4.92 o 
   2   4 -13       58.81       56.45      2.98 o 
   3   4 -13       11.02        6.81      2.00 o 
   4   4 -13      304.03      324.71      7.65 o 
   5   4 -13       16.81       14.92      2.16 o 
   6   4 -13        4.65        6.85      2.20 o 
   7   4 -13        8.59        9.72      2.56 o 
   8   4 -13       75.26       66.92      5.36 o 
   9   4 -13       10.54        7.58      2.71 o 
  10   4 -13      110.65       98.66      5.76 o 
  11   4 -13        1.90        3.82      3.62 o 
  12   4 -13       34.92       35.06      5.32 o 
   1   5 -13       63.95       65.83      3.54 o 
   2   5 -13       41.33       37.89      3.23 o 
   3   5 -13        5.38        1.80      2.30 o 
   4   5 -13       47.10       45.97      4.11 o 
   5   5 -13       24.81       22.56      3.09 o 
   6   5 -13       65.68       65.15      5.63 o 
   7   5 -13       89.05       82.37      5.32 o 
   8   5 -13       62.18       65.18      5.72 o 
   9   5 -13       94.96       87.59      7.15 o 
   0   0 -12     1658.98     1622.96     39.97 o 
   2   0 -12     1035.72     1056.94     19.21 o 
   4   0 -12     1039.83     1087.29     19.71 o 
   6   0 -12     1507.05     1545.33     29.74 o 
   8   0 -12      349.35      333.23     10.12 o 
  10   0 -12        7.19       11.62      3.09 o 
  12   0 -12       95.57      103.39     10.69 o 
  14   0 -12      573.36      588.75     38.11 o 
  16   0 -12      176.46      152.98     16.27 o 
   0   1 -12      920.92      902.83     17.23 o 
   1   1 -12      303.35      323.04     10.40 o 
   2   1 -12       80.69       78.86      3.80 o 
   3   1 -12      464.99      445.82      7.02 o 
   4   1 -12       33.24       31.35      2.25 o 
   5   1 -12      750.40      765.40     11.91 o 
   6   1 -12      505.06      491.08      8.46 o 
   7   1 -12      290.69      300.89      5.88 o 
   8   1 -12     1254.43     1308.12     18.35 o 
   9   1 -12      100.77       95.76      4.96 o 
  10   1 -12      232.04      235.66      9.73 o 
  11   1 -12       90.97       80.86      4.16 o 
  12   1 -12       53.57       49.04      3.65 o 
  13   1 -12       18.46       15.69      2.67 o 
  14   1 -12       33.56       32.65      4.05 o 
  15   1 -12        3.34       -2.58      3.56 o 
  16   1 -12       77.03       93.87      8.32 o 
  17   1 -12        0.90        3.68      6.58 o 
   0   2 -12      266.25      266.26      7.06 o 
   1   2 -12       11.14       13.41      1.72 o 
   2   2 -12      391.00      401.09      7.42 o 
   3   2 -12      210.12      218.82      4.97 o 
   4   2 -12      402.69      412.16      7.62 o 
   5   2 -12        4.00        2.47      1.88 o 
   6   2 -12       52.44       47.26      2.76 o 
   7   2 -12       36.28       30.21      2.09 o 
   8   2 -12      117.47      112.76      3.42 o 
   9   2 -12      122.31      122.61      3.78 o 
  10   2 -12       15.32       15.20      2.68 o 
  11   2 -12      186.52      204.20      5.89 o 
  12   2 -12       76.17       70.90      3.61 o 
  13   2 -12       71.12       71.99      9.46 o 
  14   2 -12        0.95        1.53      3.39 o 
  15   2 -12       30.48       40.03      8.78 o 
  16   2 -12        2.39       -3.61      4.47 o 
   0   3 -12     2360.29     2480.52     46.79 o 
   1   3 -12       95.54       92.15      3.09 o 
   2   3 -12     1257.87     1327.17     19.15 o 
   3   3 -12        1.40        1.04      1.60 o 
   4   3 -12       34.81       39.19      2.61 o 
   5   3 -12        9.24       12.70      1.82 o 
   6   3 -12      146.87      145.41      4.46 o 
   7   3 -12       24.41       28.16      1.93 o 
   8   3 -12      128.51      121.03      6.17 o 
   9   3 -12       31.51       24.29      1.95 o 
  10   3 -12       28.88       23.72      4.30 o 
  11   3 -12       60.06       61.92      8.05 o 
  12   3 -12        6.64        7.24      2.97 o 
  13   3 -12       69.63       62.92      9.73 o 
  14   3 -12       99.26       88.56      6.01 o 
  15   3 -12       17.40       25.38      6.01 o 
   0   4 -12      401.38      403.86     17.66 o 
   1   4 -12       13.77       16.59      1.95 o 
   2   4 -12       33.59       30.42      2.22 o 
   3   4 -12       50.73       49.71      2.75 o 
   4   4 -12       19.37       15.64      1.92 o 
   5   4 -12      103.01       97.32      4.09 o 
   6   4 -12      467.79      481.23      9.11 o 
   7   4 -12       17.92       19.33      1.99 o 
   8   4 -12      565.01      620.05     12.34 o 
   9   4 -12      112.15      104.81      5.23 o 
  10   4 -12      261.99      287.10      8.72 o 
  11   4 -12       71.03       70.62      4.52 o 
  12   4 -12       11.13        3.23      4.57 o 
  13   4 -12       12.70       13.08      4.10 o 
   0   5 -12      172.33      175.83     21.61 o 
   1   5 -12       35.17       39.55      2.60 o 
   2   5 -12       39.96       43.64      3.06 o 
   3   5 -12       99.53      100.41      5.70 o 
   4   5 -12       86.42       84.71      4.90 o 
   5   5 -12       81.44       84.91      4.52 o 
   6   5 -12       52.93       50.18      5.03 o 
   7   5 -12       12.18        3.38      2.95 o 
   8   5 -12       55.13       59.15     11.87 o 
   9   5 -12        6.96       13.41      3.92 o 
  10   5 -12        4.30        4.61      3.49 o 
   0   6 -12       38.24       34.76     10.22 o 
   1   6 -12       50.56       41.15      6.19 o 
   2   6 -12        1.68       -5.00      6.04 o 
   3   6 -12       27.25       38.11     11.62 o 
   4   6 -12        1.67        6.51      8.37 o 
   2   0 -11      788.15      781.14     14.46 o 
   4   0 -11     1894.08     1950.62     31.06 o 
   6   0 -11      651.81      653.21     34.39 o 
   8   0 -11      184.38      173.68      7.23 o 
  10   0 -11      249.86      225.92     11.62 o 
  12   0 -11      350.24      322.84      9.83 o 
  14   0 -11      145.36      143.73      6.73 o 
  16   0 -11        5.54       12.56      8.83 o 
  18   0 -11       67.51       78.02     10.66 o 
   1   1 -11      196.67      201.35      3.89 o 
   2   1 -11      537.60      550.08      7.84 o 
   3   1 -11      256.74      274.97      5.25 o 
   4   1 -11     1173.01     1220.26     17.78 o 
   5   1 -11      530.58      503.76      8.39 o 
   6   1 -11      280.03      287.45      6.10 o 
   7   1 -11      515.04      503.81      8.33 o 
   8   1 -11       65.23       56.89      2.72 o 
   9   1 -11      166.81      175.37      6.57 o 
  10   1 -11       53.50       55.99      4.23 o 
  11   1 -11        0.55       -0.03      1.14 o 
  12   1 -11       92.34       93.91      3.14 o 
  13   1 -11       98.70       88.47      4.41 o 
  14   1 -11       79.56       75.16      4.27 o 
  15   1 -11      191.67      202.76      8.26 o 
  16   1 -11        5.08        2.21      3.15 o 
  17   1 -11       28.39       21.93      4.78 o 
   1   2 -11     1140.26     1137.22     14.84 o 
   2   2 -11       96.84       92.10      4.29 o 
   3   2 -11      233.67      238.71      4.92 o 
   4   2 -11       36.47       32.83      1.92 o 
   5   2 -11        8.50        6.13      1.44 o 
   6   2 -11      130.05      130.71      3.31 o 
   7   2 -11      914.51      936.92     12.89 o 
   8   2 -11      855.66      901.38     11.96 o 
   9   2 -11      168.75      183.95      3.98 o 
  10   2 -11       39.56       35.05      1.99 o 
  11   2 -11      242.56      243.95      5.53 o 
  12   2 -11       31.65       24.68      2.03 o 
  13   2 -11       66.91       69.41      4.58 o 
  14   2 -11       31.99       31.04      4.49 o 
  15   2 -11       84.64       81.91      5.72 o 
  16   2 -11       35.67       31.87      5.78 o 
  17   2 -11       70.36       71.27      8.29 o 
   1   3 -11      264.75      269.19      5.97 o 
   2   3 -11      326.59      339.74      6.70 o 
   3   3 -11      192.84      189.37      4.49 o 
   4   3 -11      323.75      316.27      6.30 o 
   5   3 -11        2.83        0.89      1.21 o 
   6   3 -11      468.46      495.39      8.52 o 
   7   3 -11      171.09      180.49      4.09 o 
   8   3 -11      190.19      198.46      4.36 o 
   9   3 -11      144.52      148.74      3.79 o 
  10   3 -11      284.49      287.11      6.02 o 
  11   3 -11       84.45       84.79      3.82 o 
  12   3 -11      310.74      324.53      8.36 o 
  13   3 -11       36.72       32.14      3.08 o 
  14   3 -11       26.22       26.80      3.65 o 
  15   3 -11       48.04       39.87      5.33 o 
  16   3 -11       35.46       21.27      4.59 o 
   1   4 -11      185.27      195.77      5.32 o 
   2   4 -11      231.28      251.58      6.15 o 
   3   4 -11       24.31       26.09      2.04 o 
   4   4 -11      654.49      672.25     11.26 o 
   5   4 -11      241.08      247.40      5.41 o 
   6   4 -11      127.97      121.08      3.65 o 
   7   4 -11       42.84       35.10      2.36 o 
   8   4 -11        5.33        2.47      1.41 o 
   9   4 -11       20.47       15.36      2.02 o 
  10   4 -11       28.83       21.95      2.65 o 
  11   4 -11       27.05       28.65      3.76 o 
  12   4 -11      187.29      187.32      9.05 o 
  13   4 -11       28.63       17.90      4.76 o 
  14   4 -11       48.56       50.81      6.06 o 
   1   5 -11       84.83       82.69      4.17 o 
   2   5 -11      138.57      141.37      4.20 o 
   3   5 -11        7.03        3.60      2.55 o 
   4   5 -11       39.09       32.12      2.28 o 
   5   5 -11       44.16       35.61      2.54 o 
   6   5 -11      100.08       98.54      6.51 o 
   7   5 -11      105.64      100.90      7.92 o 
   8   5 -11       16.89       12.52      2.87 o 
   9   5 -11      135.59      138.57      7.47 o 
  10   5 -11       14.63       16.75      4.43 o 
  11   5 -11        9.20        5.18      4.16 o 
   1   6 -11       82.74       72.05      6.91 o 
   2   6 -11       19.43       19.50      6.59 o 
   3   6 -11        0.42        1.86      6.97 o 
   4   6 -11       25.38       35.32     10.69 o 
   0   0 -10      306.21      288.15      9.76 o 
   2   0 -10      760.44      815.43     14.13 o 
   4   0 -10       53.37       57.25      3.24 o 
   6   0 -10     1369.40     1379.20     25.90 o 
   8   0 -10      517.67      495.35     13.39 o 
  10   0 -10      521.62      543.55     12.25 o 
  12   0 -10       62.50       62.22      8.37 o 
  14   0 -10      166.16      163.12     28.35 o 
  16   0 -10      114.32      131.12      8.85 o 
  18   0 -10       53.65       44.28      7.21 o 
   0   1 -10      917.95      967.26     18.82 o 
   1   1 -10       54.64       55.93      1.91 o 
   2   1 -10      493.12      498.50      7.32 o 
   3   1 -10      705.83      743.16     10.66 o 
   4   1 -10      223.94      237.45      5.38 o 
   5   1 -10      591.08      588.73      8.23 o 
   6   1 -10       90.42       95.38      2.70 o 
   7   1 -10      262.45      260.85      5.52 o 
   8   1 -10      320.99      321.38      6.54 o 
   9   1 -10      676.80      676.72      9.35 o 
  10   1 -10       33.26       32.57      1.75 o 
  11   1 -10      366.59      346.22     14.02 o 
  12   1 -10       61.24       50.44      2.97 o 
  13   1 -10       66.13       62.61      4.96 o 
  14   1 -10       22.50       21.19      3.82 o 
  15   1 -10       10.08        8.50      3.22 o 
  16   1 -10       27.08       27.44      2.97 o 
  17   1 -10       57.25       49.08      4.83 o 
  18   1 -10       30.95       25.09      6.31 o 
   0   2 -10      229.28      228.52     14.41 o 
   1   2 -10      374.87      350.82      6.15 o 
   2   2 -10      675.39      690.50     10.22 o 
   3   2 -10      996.56     1002.96     15.29 o 
   4   2 -10       92.85       90.91      3.01 o 
   5   2 -10      859.64      866.46     12.12 o 
   6   2 -10      283.82      297.02      5.06 o 
   7   2 -10       37.28       38.86      1.71 o 
   8   2 -10       53.09       53.29      2.20 o 
   9   2 -10      596.27      613.05      9.01 o 
  10   2 -10       83.33       83.38      2.59 o 
  11   2 -10      422.06      426.78      7.67 o 
  12   2 -10        5.50        1.15      2.41 o 
  13   2 -10      338.56      346.63      7.56 o 
  14   2 -10        2.53        2.00      1.48 o 
  15   2 -10       18.08       20.83      2.82 o 
  16   2 -10        3.02        4.70      3.62 o 
  17   2 -10       76.89       79.47      7.34 o 
   0   3 -10      236.77      256.82      7.03 o 
   1   3 -10       47.04       45.51      3.50 o 
   2   3 -10       61.42       60.21      2.44 o 
   3   3 -10      316.05      334.40      6.37 o 
   4   3 -10       85.94       87.89      2.82 o 
   5   3 -10      567.12      584.20     12.68 o 
   6   3 -10     1109.87     1119.60     14.53 o 
   7   3 -10       65.97       63.15      2.33 o 
   8   3 -10      167.64      173.73      3.73 o 
   9   3 -10      150.50      154.74      4.29 o 
  10   3 -10       66.90       60.41      2.35 o 
  11   3 -10      297.64      302.72     10.13 o 
  12   3 -10        0.45       -1.70      1.70 o 
  13   3 -10      142.26      139.03      8.05 o 
  14   3 -10       28.48       27.81      5.68 o 
  15   3 -10        0.32        6.66      2.89 o 
  16   3 -10       30.15       35.01      4.84 o 
   0   4 -10      270.92      275.13      8.00 o 
   1   4 -10        3.31        1.96      1.88 o 
   2   4 -10      344.56      367.27      7.12 o 
   3   4 -10       31.05       34.32      1.97 o 
   4   4 -10       93.60       92.87      2.87 o 
   5   4 -10      296.73      309.15     10.60 o 
   6   4 -10       56.83       49.69      2.31 o 
   7   4 -10       33.06       31.29      1.78 o 
   8   4 -10       70.23       74.98      3.03 o 
   9   4 -10        6.51        5.14      1.65 o 
  10   4 -10       54.87       61.84      2.99 o 
  11   4 -10       76.39       76.35      3.46 o 
  12   4 -10       17.31       17.38      2.95 o 
  13   4 -10       52.05       40.01      5.58 o 
  14   4 -10       55.39       48.86      6.68 o 
   0   5 -10       89.82       94.24      4.88 o 
   1   5 -10       71.29       68.03      3.20 o 
   2   5 -10        9.14        8.27      1.44 o 
   3   5 -10      228.35      228.79      5.26 o 
   4   5 -10        5.59        6.67      1.58 o 
   5   5 -10      107.06       98.56      3.18 o 
   6   5 -10       82.46       72.87      3.01 o 
   7   5 -10       36.87       34.88      2.16 o 
   8   5 -10       93.39      100.22      4.30 o 
   9   5 -10       79.05       63.55      4.69 o 
  10   5 -10       75.47       67.77      5.79 o 
  11   5 -10       71.63       54.02      5.02 o 
  12   5 -10       83.28       85.71      5.81 o 
   0   6 -10        0.98        1.15      3.02 o 
   1   6 -10       75.11       80.07      7.08 o 
   2   6 -10       19.20       12.82      7.50 o 
   3   6 -10       78.37       65.53      9.76 o 
   2   0  -9      739.89      683.13     11.99 o 
   4   0  -9     3375.60     3415.59     55.27 o 
   6   0  -9     1010.07     1066.83     24.63 o 
   8   0  -9        9.12       14.12      1.39 o 
  10   0  -9      432.45      404.63      9.85 o 
  12   0  -9      530.63      555.44     22.77 o 
  14   0  -9      161.60      159.98      8.54 o 
  16   0  -9      102.42      103.42      7.47 o 
  18   0  -9      120.22      137.01     22.31 o 
   1   1  -9      131.17      127.63      2.78 o 
   2   1  -9      572.86      570.05      8.13 o 
   3   1  -9      238.86      272.92      4.73 o 
   4   1  -9      392.51      373.71      5.54 o 
   5   1  -9       22.61       20.75      1.59 o 
   6   1  -9      871.24      866.45     12.75 o 
   7   1  -9      363.40      350.30      5.85 o 
   8   1  -9      375.80      379.93      7.72 o 
   9   1  -9       12.64       12.65      1.81 o 
  10   1  -9      618.60      647.96     10.59 o 
  11   1  -9      211.16      224.46      5.39 o 
  12   1  -9      143.75      161.27      6.37 o 
  13   1  -9       84.16       81.17      3.65 o 
  14   1  -9      205.47      217.86      6.14 o 
  15   1  -9        1.21        3.36      1.86 o 
  16   1  -9        1.92        2.29      3.62 o 
  17   1  -9       56.10       52.51      5.91 o 
  18   1  -9       12.48       -0.06      4.58 o 
  19   1  -9       21.02        7.67      6.22 o 
   1   2  -9      151.07      147.37      3.32 o 
   2   2  -9      181.08      191.48      3.91 o 
   3   2  -9       78.07       86.01      2.56 o 
   4   2  -9      362.44      361.85      6.25 o 
   5   2  -9      365.51      364.30      6.64 o 
   6   2  -9        7.30        5.85      1.55 o 
   7   2  -9      685.21      676.80     10.53 o 
   8   2  -9      722.26      700.91      9.23 o 
   9   2  -9      481.88      493.98      7.53 o 
  10   2  -9      133.28      132.83      3.19 o 
  11   2  -9      252.79      252.66      5.08 o 
  12   2  -9        7.58        8.67      2.62 o 
  13   2  -9       63.51       61.39      2.67 o 
  14   2  -9       49.02       42.23      2.52 o 
  15   2  -9      257.22      261.16      7.84 o 
  16   2  -9       12.22       14.37      3.35 o 
  17   2  -9      101.76       94.37     13.92 o 
  18   2  -9        8.48       17.76      5.77 o 
   1   3  -9       29.04       29.82      1.77 o 
   2   3  -9      188.85      188.39      4.74 o 
   3   3  -9       52.81       53.95      2.07 o 
   4   3  -9      831.30      834.79     11.65 o 
   5   3  -9      203.48      198.91      4.07 o 
   6   3  -9      249.49      251.07      4.39 o 
   7   3  -9       44.48       45.84      1.88 o 
   8   3  -9      122.74      123.34      2.85 o 
   9   3  -9      176.80      177.57      3.82 o 
  10   3  -9       44.22       35.27      2.16 o 
  11   3  -9       17.43       15.34      1.77 o 
  12   3  -9       76.19      103.30      3.79 o 
  13   3  -9       77.56       80.32      4.74 o 
  14   3  -9       44.06       43.55      3.35 o 
  15   3  -9       96.44      107.58      5.92 o 
  16   3  -9       13.22        6.39      4.08 o 
  17   3  -9       12.70       12.24      5.67 o 
   1   4  -9       10.95       11.71      1.36 o 
   2   4  -9      256.72      274.56      5.52 o 
   3   4  -9       51.52       49.84      2.30 o 
   4   4  -9      585.73      602.37      8.96 o 
   5   4  -9      261.95      255.11      4.96 o 
   6   4  -9      289.90      289.77      5.25 o 
   7   4  -9      134.31      139.72      4.23 o 
   8   4  -9      135.04      140.05      4.36 o 
   9   4  -9       40.64       37.53      4.16 o 
  10   4  -9      170.67      173.41      4.55 o 
  11   4  -9        7.56        9.37      2.02 o 
  12   4  -9      332.30      339.54      7.84 o 
  13   4  -9       10.28        8.83      3.09 o 
  14   4  -9       66.92       65.34      6.18 o 
  15   4  -9       19.92       16.46      5.74 o 
   1   5  -9      111.85      112.04      3.38 o 
   2   5  -9      228.48      227.71      4.90 o 
   3   5  -9       48.39       45.59      2.32 o 
   4   5  -9      148.63      140.16      3.59 o 
   5   5  -9       19.83       15.65      1.63 o 
   6   5  -9      128.50      131.66      3.88 o 
   7   5  -9       67.67       65.48      2.66 o 
   8   5  -9       32.64       27.84      3.02 o 
   9   5  -9       37.53       35.71      4.36 o 
  10   5  -9       19.34       14.70      2.83 o 
  11   5  -9       15.00        7.32      3.22 o 
  12   5  -9      100.81      103.11      5.81 o 
  13   5  -9        4.97        2.56      3.61 o 
   1   6  -9       89.57       92.01      6.53 o 
   2   6  -9       15.66        8.13      3.29 o 
   3   6  -9       13.31        7.90      5.81 o 
   4   6  -9        2.52        1.63      4.93 o 
   0   0  -8     6070.51     6336.61    123.63 o 
   2   0  -8     4378.69     4582.81     65.23 o 
   4   0  -8      896.00     1000.93     18.54 o 
   6   0  -8       82.38       77.98      6.27 o 
   8   0  -8     1086.26     1083.04     18.29 o 
  10   0  -8     1018.18     1045.02     22.42 o 
  12   0  -8       64.14       43.76      4.23 o 
  14   0  -8        1.58        1.04      2.78 o 
  16   0  -8       66.38       69.13      6.14 o 
  18   0  -8       49.83       34.74      6.35 o 
   0   1  -8      756.78      714.96     12.48 o 
   1   1  -8      978.19     1085.47     13.85 o 
   2   1  -8     1328.79     1301.62     16.14 o 
   3   1  -8      147.54      126.63      2.79 o 
   4   1  -8      491.76      507.07      6.83 o 
   5   1  -8      161.10      164.70      3.23 o 
   6   1  -8      655.27      660.07      8.83 o 
   7   1  -8      670.07      684.60      8.80 o 
   8   1  -8      680.74      689.09      9.91 o 
   9   1  -8      378.31      368.28      8.60 o 
  10   1  -8      234.05      220.39      4.92 o 
  11   1  -8      231.81      213.55      5.04 o 
  12   1  -8        2.02        1.47      1.66 o 
  13   1  -8      261.11      263.68      5.99 o 
  14   1  -8       40.63       43.98      2.75 o 
  15   1  -8      156.38      145.47      5.03 o 
  16   1  -8      149.47      158.86      5.59 o 
  17   1  -8       13.40       16.35      3.00 o 
  18   1  -8       54.81       63.72      8.20 o 
  19   1  -8      127.83      141.76     10.32 o 
   0   2  -8      265.16      285.08     13.01 o 
   1   2  -8      227.21      230.58      5.84 o 
   2   2  -8       48.34       45.75      1.77 o 
   3   2  -8       86.73       91.18      3.29 o 
   4   2  -8      105.91      121.64      2.40 o 
   5   2  -8      378.79      379.60      5.32 o 
   6   2  -8      165.93      168.76      3.22 o 
   7   2  -8      332.63      355.19      7.11 o 
   8   2  -8        1.20        0.66      1.14 o 
   9   2  -8      285.77      277.24      4.74 o 
  10   2  -8      284.61      284.94      5.27 o 
  11   2  -8      141.24      142.35      3.66 o 
  12   2  -8       95.32       90.19      2.78 o 
  13   2  -8       94.13       97.67      3.17 o 
  14   2  -8        2.18        2.39      2.84 o 
  15   2  -8       58.16       62.84      6.78 o 
  16   2  -8        7.72        6.65      3.07 o 
  17   2  -8       36.90       31.77      3.94 o 
  18   2  -8       13.77       16.28      7.67 o 
   0   3  -8      142.93      140.98      4.99 o 
   1   3  -8      161.28      173.41      3.63 o 
   2   3  -8      216.29      217.03      4.14 o 
   3   3  -8      169.27      163.17      4.04 o 
   4   3  -8      193.32      194.38      7.71 o 
   5   3  -8      312.11      330.40      5.00 o 
   6   3  -8      171.02      179.97      3.38 o 
   7   3  -8       59.57       61.08      1.91 o 
   8   3  -8      535.99      543.14      7.63 o 
   9   3  -8       42.66       39.36      1.92 o 
  10   3  -8      333.67      345.33      6.51 o 
  11   3  -8      159.43      160.95      6.10 o 
  12   3  -8       21.97       21.16      1.92 o 
  13   3  -8       41.20       43.43      2.96 o 
  14   3  -8       11.73       11.34      5.22 o 
  15   3  -8       10.12        3.80      3.12 o 
  16   3  -8      268.86      255.70     11.26 o 
  17   3  -8        1.54        3.13      3.91 o 
   0   4  -8      310.83      316.35     14.64 o 
   1   4  -8       46.75       42.23      2.01 o 
   2   4  -8      926.52      933.17     13.46 o 
   3   4  -8       31.74       31.81      1.75 o 
   4   4  -8      154.30      157.67      3.40 o 
   5   4  -8      393.11      390.90      6.80 o 
   6   4  -8      276.44      277.04      5.28 o 
   7   4  -8      155.12      151.27      3.62 o 
   8   4  -8      283.97      275.50      5.08 o 
   9   4  -8       58.92       50.35      2.22 o 
  10   4  -8      176.54      173.45      4.50 o 
  11   4  -8       25.75       25.59      2.21 o 
  12   4  -8        1.94        0.86      1.75 o 
  13   4  -8        2.19        3.65      2.55 o 
  14   4  -8       91.89       93.32      6.21 o 
  15   4  -8        5.75        5.11      6.13 o 
  16   4  -8       90.79       80.31      7.68 o 
   0   5  -8      799.01      797.99     39.27 o 
   1   5  -8        2.78        3.98      1.74 o 
   2   5  -8      264.36      267.11      5.81 o 
   3   5  -8      142.24      153.84      3.73 o 
   4   5  -8      157.26      148.11      4.52 o 
   5   5  -8       84.42       87.09      2.73 o 
   6   5  -8       47.09       44.46      2.18 o 
   7   5  -8       69.18       60.22      2.63 o 
   8   5  -8      161.63      161.90      8.32 o 
   9   5  -8       47.26       40.06      2.72 o 
  10   5  -8      112.67      105.40      4.41 o 
  11   5  -8       47.86       51.99      4.30 o 
  12   5  -8       26.44       19.23      3.57 o 
  13   5  -8       56.79       50.88      7.44 o 
   0   6  -8       15.57        8.83      5.11 o 
   1   6  -8       15.69       12.14      2.81 o 
   2   6  -8       25.85       23.01      3.95 o 
   3   6  -8      120.16      134.12      8.87 o 
   4   6  -8       11.31       10.51      5.11 o 
   5   6  -8       84.62       64.49      7.70 o 
   2   0  -7      966.28     1064.70     19.06 o 
   4   0  -7     1173.04     1218.49     24.39 o 
   6   0  -7      205.65      195.36      4.73 o 
   8   0  -7        6.99        2.36      1.89 o 
  10   0  -7      134.29      128.20      5.24 o 
  12   0  -7      192.98      192.11      7.13 o 
  14   0  -7      343.13      345.58     11.31 o 
  16   0  -7       86.78       83.60     14.18 o 
  18   0  -7      103.54       92.25      8.47 o 
  20   0  -7      331.92      346.44     23.33 o 
   1   1  -7      442.72      425.22      6.16 o 
   2   1  -7      605.75      589.74      7.93 o 
   3   1  -7      652.91      668.17      8.13 o 
   4   1  -7       38.39       34.21      1.22 o 
   5   1  -7      243.38      270.09      4.24 o 
   6   1  -7     2104.87     2126.69     25.96 o 
   7   1  -7      384.56      360.25      5.77 o 
   8   1  -7      264.89      266.54      6.84 o 
   9   1  -7      609.38      625.95      9.20 o 
  10   1  -7      193.44      199.78      4.49 o 
  11   1  -7       85.30       89.37      3.04 o 
  12   1  -7      148.92      146.07      4.03 o 
  13   1  -7       20.69       16.77      1.81 o 
  14   1  -7       46.55       35.06      2.47 o 
  15   1  -7       77.25       79.47      6.57 o 
  16   1  -7        5.31        4.08      2.22 o 
  17   1  -7      187.59      210.34      7.23 o 
  18   1  -7       29.02       28.67      4.32 o 
  19   1  -7       11.16       -0.45      3.56 o 
   1   2  -7      191.09      172.53      3.35 o 
   2   2  -7     1078.41     1160.86     14.53 o 
   3   2  -7        0.55       -0.33      0.79 o 
   4   2  -7      196.88      195.53      3.13 o 
   5   2  -7      200.84      198.95      6.57 o 
   6   2  -7       85.94       83.39      2.56 o 
   7   2  -7      393.87      393.08      5.35 o 
   8   2  -7       23.99       21.80      1.25 o 
   9   2  -7      716.49      707.80      9.82 o 
  10   2  -7      179.37      180.93      4.29 o 
  11   2  -7       18.61       16.05      1.34 o 
  12   2  -7       35.89       41.00      1.77 o 
  13   2  -7      139.79      132.02      3.52 o 
  14   2  -7       26.70       25.12      2.07 o 
  15   2  -7      303.12      321.69     15.50 o 
  16   2  -7        0.28       -0.41      1.55 o 
  17   2  -7      344.33      331.08     11.90 o 
  18   2  -7       77.00       78.72      8.39 o 
  19   2  -7        4.98       -0.35      4.22 o 
   1   3  -7      120.44      106.07      2.73 o 
   2   3  -7      150.06      156.14      3.23 o 
   3   3  -7       17.06       15.77      1.26 o 
   4   3  -7      813.06      794.90      9.53 o 
   5   3  -7      359.42      340.31      4.86 o 
   6   3  -7      504.79      511.22      6.32 o 
   7   3  -7       60.69       58.41      1.74 o 
   8   3  -7       20.78       18.91      1.48 o 
   9   3  -7      380.01      384.24      6.60 o 
  10   3  -7       89.38       95.74      2.87 o 
  11   3  -7       52.44       51.88      5.03 o 
  12   3  -7       85.05       78.29      3.26 o 
  13   3  -7      251.70      256.42      7.46 o 
  14   3  -7      143.89      150.07      8.23 o 
  15   3  -7      109.22      114.84     11.29 o 
  16   3  -7       41.75       40.77      4.81 o 
  17   3  -7       34.20       37.64      5.27 o 
  18   3  -7       23.20       30.90      5.71 o 
   1   4  -7      335.67      315.85      5.71 o 
   2   4  -7      365.17      375.45      9.10 o 
   3   4  -7      161.48      168.60      3.58 o 
   4   4  -7      644.26      672.61     11.27 o 
   5   4  -7       61.44       59.74      2.08 o 
   6   4  -7      464.70      447.47      8.42 o 
   7   4  -7       23.04       19.63      1.32 o 
   8   4  -7       12.18        8.44      1.23 o 
   9   4  -7        7.93        6.05      1.31 o 
  10   4  -7       75.79       80.24      3.17 o 
  11   4  -7        1.75        2.20      1.53 o 
  12   4  -7      209.87      220.04      6.16 o 
  13   4  -7       10.80        8.87      3.22 o 
  14   4  -7       20.67       15.67      4.30 o 
  15   4  -7       37.46       29.53      4.54 o 
  16   4  -7        4.30        2.02      4.78 o 
   1   5  -7      145.47      141.82      3.96 o 
   2   5  -7      226.02      220.53      4.33 o 
   3   5  -7       53.27       57.50      3.09 o 
   4   5  -7       95.44       88.08      2.96 o 
   5   5  -7       81.05       76.71      2.55 o 
   6   5  -7        7.68        4.30      1.14 o 
   7   5  -7      133.35      129.04      3.53 o 
   8   5  -7       10.20       11.21      1.43 o 
   9   5  -7       63.54       62.49      3.49 o 
  10   5  -7       47.27       40.02      3.10 o 
  11   5  -7        6.27        4.68      2.23 o 
  12   5  -7       26.98       24.50      3.57 o 
  13   5  -7        0.73        2.98      4.56 o 
  14   5  -7       24.39       35.86      8.60 o 
   1   6  -7      367.06      375.85     17.89 o 
   2   6  -7        9.58        9.22      5.58 o 
   3   6  -7       20.24       16.14      3.49 o 
   4   6  -7        2.14        6.92      3.11 o 
   5   6  -7       60.40       52.84      4.80 o 
   6   6  -7       17.77       12.55      6.51 o 
   9   6  -7      116.27      142.22     23.24 o 
   0   0  -6     1725.47     1689.89     39.04 o 
   2   0  -6     3042.67     2980.27     47.89 o 
   4   0  -6     1828.52     1826.00     34.01 o 
   6   0  -6      484.75      531.11     12.44 o 
   8   0  -6      651.44      595.59     12.40 o 
  10   0  -6     1310.90     1344.16     26.09 o 
  12   0  -6       15.59       36.45      3.44 o 
  14   0  -6      194.27      200.79     13.48 o 
  16   0  -6      192.98      215.08     10.92 o 
  18   0  -6      254.22      240.61     13.94 o 
  20   0  -6       50.53       64.69      9.54 o 
   0   1  -6     2412.68     2219.16     35.70 o 
   1   1  -6      264.73      267.84      4.22 o 
   2   1  -6     1050.77     1012.36     12.08 o 
   3   1  -6     1219.52     1291.04     13.68 o 
   4   1  -6      509.98      497.58      6.46 o 
   5   1  -6      618.18      626.37      8.00 o 
   6   1  -6     1357.58     1373.50     17.98 o 
   7   1  -6       29.08       30.36      1.50 o 
   8   1  -6      443.93      442.17      6.54 o 
   9   1  -6       34.72       32.82      1.96 o 
  10   1  -6      665.03      672.70     10.02 o 
  11   1  -6      139.05      121.53      3.76 o 
  12   1  -6      146.07      143.52      3.94 o 
  13   1  -6      297.13      281.31      6.26 o 
  14   1  -6       23.90       23.39      2.24 o 
  15   1  -6       61.48       57.56      3.54 o 
  16   1  -6      129.72      147.21      8.79 o 
  17   1  -6        3.46        0.97      2.48 o 
  18   1  -6       36.64       23.49      3.25 o 
  19   1  -6      254.09      272.59     11.46 o 
  20   1  -6        5.32       17.95      7.03 o 
   0   2  -6       88.41       91.85      5.58 o 
   1   2  -6      143.08      145.90      2.80 o 
   2   2  -6      826.83      896.64     11.25 o 
   3   2  -6      372.52      365.03      4.77 o 
   4   2  -6      202.01      197.58      3.29 o 
   5   2  -6      619.14      605.58      7.40 o 
   6   2  -6      242.43      236.07      3.43 o 
   7   2  -6      322.21      330.63      5.02 o 
   8   2  -6      530.35      536.42      7.36 o 
   9   2  -6      640.54      656.99      8.42 o 
  10   2  -6       61.43       56.41      2.01 o 
  11   2  -6      179.21      182.58      3.44 o 
  12   2  -6       18.82       15.99      1.81 o 
  13   2  -6      227.72      227.40      4.56 o 
  14   2  -6      128.82      118.14      6.41 o 
  15   2  -6       64.59       66.28      5.35 o 
  16   2  -6        5.71        4.40      1.80 o 
  17   2  -6       67.45       61.66      7.92 o 
  18   2  -6        0.82       -0.08      3.60 o 
  19   2  -6      168.05      165.92     12.38 o 
   0   3  -6      210.58      232.56      6.25 o 
   1   3  -6      278.63      276.06      4.53 o 
   2   3  -6      459.77      468.78      6.87 o 
   3   3  -6      502.50      546.89      7.88 o 
   4   3  -6      167.95      177.70      2.81 o 
   5   3  -6      121.11      121.59      2.38 o 
   6   3  -6       42.68       48.12      1.77 o 
   7   3  -6       89.04       91.20      2.42 o 
   8   3  -6      736.83      746.44      9.88 o 
   9   3  -6      347.89      381.45      6.68 o 
  10   3  -6      218.39      207.29      5.23 o 
  11   3  -6      106.21      113.72      4.43 o 
  12   3  -6       39.35       39.86      2.89 o 
  13   3  -6      115.87      116.70      4.96 o 
  14   3  -6       94.91       96.57      5.19 o 
  15   3  -6       64.48       49.79      5.05 o 
  16   3  -6      206.31      204.47      8.81 o 
  17   3  -6       13.75       17.85      3.90 o 
  18   3  -6       83.27       74.59      9.47 o 
   0   4  -6     1558.73     1553.57     32.77 o 
   1   4  -6       87.29       84.32      2.12 o 
   2   4  -6      375.83      370.44      8.39 o 
   3   4  -6       83.45       81.40      2.24 o 
   4   4  -6       24.70       24.45      1.28 o 
   5   4  -6      143.52      127.47      2.69 o 
   6   4  -6      409.68      403.67      5.67 o 
   7   4  -6       39.19       41.28      1.60 o 
   8   4  -6      216.08      220.94      4.38 o 
   9   4  -6        6.10        6.46      1.41 o 
  10   4  -6      454.46      463.05      8.94 o 
  11   4  -6       29.34       24.21      4.83 o 
  12   4  -6       18.13       14.42      1.50 o 
  13   4  -6        0.44       -1.18      1.53 o 
  14   4  -6       47.44       41.13      4.73 o 
  15   4  -6       34.73       26.23      4.31 o 
  16   4  -6       66.76       72.74      6.54 o 
   0   5  -6     1006.82     1075.00     33.46 o 
   1   5  -6      109.98      110.48      4.46 o 
   2   5  -6      208.54      196.32      5.52 o 
   3   5  -6       63.79       65.06      2.85 o 
   4   5  -6       90.47       91.42      2.53 o 
   5   5  -6      209.82      206.67      5.07 o 
   6   5  -6       38.52       39.95      1.75 o 
   7   5  -6        0.74       -0.37      1.44 o 
   8   5  -6       91.61       96.49      3.20 o 
   9   5  -6       14.73       15.98      3.27 o 
  10   5  -6      102.89       95.46      3.76 o 
  11   5  -6      168.58      171.71      5.76 o 
  12   5  -6       14.37        8.71      4.79 o 
  13   5  -6       42.72       35.02      4.22 o 
  14   5  -6       56.75       65.72      5.69 o 
   0   6  -6        0.45        2.32      2.32 o 
   1   6  -6       60.08       45.38      3.24 o 
   2   6  -6        3.37        1.61      1.63 o 
   3   6  -6      165.01      167.75      8.38 o 
   4   6  -6       28.06       23.24      4.65 o 
   5   6  -6       59.07       47.69      4.43 o 
   6   6  -6       24.93       17.66      5.11 o 
   7   6  -6        0.01        7.90      6.69 o 
   8   6  -6       15.83       19.75      7.21 o 
   9   6  -6       40.29       58.56     17.66 o 
  10   6  -6       10.61       18.39      8.05 o 
  11   6  -6       47.95       39.97     16.27 o 
   2   7  -6       52.15       35.32     12.08 o 
   3   7  -6       21.32       28.35     12.55 o 
   4   7  -6       13.00       19.06     11.62 o 
   5   7  -6       25.13       30.67     12.55 o 
   2   0  -5     1202.34     1096.34     18.76 o 
   4   0  -5     1527.99     1404.29     26.51 o 
   6   0  -5     6247.61     6261.15     94.67 o 
   8   0  -5       19.35       16.02      1.79 o 
  10   0  -5      114.43      133.39      4.80 o 
  12   0  -5      371.63      368.90     15.34 o 
  14   0  -5      920.25      925.44     22.44 o 
  16   0  -5      203.88      205.31      9.63 o 
  18   0  -5       38.04       41.93      9.99 o 
  20   0  -5      172.05      176.25     14.64 o 
   1   1  -5      181.01      189.67      5.92 o 
   2   1  -5      148.04      149.51      2.33 o 
   3   1  -5      146.90      142.01      2.15 o 
   4   1  -5      869.36      789.94      9.65 o 
   5   1  -5      885.75      903.48     11.24 o 
   6   1  -5     2240.69     2189.55     23.94 o 
   7   1  -5      148.49      159.68      3.09 o 
   8   1  -5      390.92      400.88      6.09 o 
   9   1  -5      113.00      113.50      3.14 o 
  10   1  -5       99.97      108.15      2.94 o 
  11   1  -5       97.34      108.16      6.91 o 
  12   1  -5      206.91      203.78      7.58 o 
  13   1  -5      147.05      140.47      5.13 o 
  14   1  -5       60.20       56.32      2.98 o 
  15   1  -5      352.54      359.76     11.94 o 
  16   1  -5       34.34       33.27      3.11 o 
  17   1  -5      115.74      106.41      7.58 o 
  18   1  -5       36.34       30.64      3.37 o 
  19   1  -5       25.98       21.11      3.49 o 
  20   1  -5       32.39       17.99      6.04 o 
   1   2  -5     1075.09     1065.13     13.68 o 
   2   2  -5      417.08      432.25      6.00 o 
   3   2  -5      133.08      141.03      2.30 o 
   4   2  -5       71.84       70.52      1.54 o 
   5   2  -5      811.67      845.63      9.46 o 
   6   2  -5      175.08      203.26      3.34 o 
   7   2  -5     1050.45     1041.66     12.16 o 
   8   2  -5      494.29      469.66      6.00 o 
   9   2  -5      366.11      369.39      5.77 o 
  10   2  -5       70.63       71.02      1.75 o 
  11   2  -5      318.58      327.32      5.24 o 
  12   2  -5      118.53      113.99      3.13 o 
  13   2  -5      110.15      111.03      3.37 o 
  14   2  -5       44.93       44.38      2.42 o 
  15   2  -5      231.51      237.58      6.16 o 
  16   2  -5       11.64       11.39      2.55 o 
  17   2  -5      321.82      339.35      9.59 o 
  18   2  -5       14.85       12.13      3.95 o 
  19   2  -5        0.12        3.07      4.13 o 
   1   3  -5      359.48      361.22      5.48 o 
   2   3  -5      259.27      252.27      3.86 o 
   3   3  -5       89.83      106.07      2.28 o 
   4   3  -5       63.77       54.88      1.48 o 
   5   3  -5      230.95      223.22      3.47 o 
   6   3  -5      247.22      236.62      3.85 o 
   7   3  -5      340.24      336.18      5.15 o 
   8   3  -5      179.95      180.92      3.40 o 
   9   3  -5       93.56       97.35      2.60 o 
  10   3  -5      124.20      139.87      3.46 o 
  11   3  -5      444.22      456.34      9.07 o 
  12   3  -5       70.36       69.42      3.32 o 
  13   3  -5      233.25      243.67      6.68 o 
  14   3  -5       45.79       41.91      2.93 o 
  15   3  -5      111.98      116.39      4.80 o 
  16   3  -5       20.11       20.99      5.39 o 
  17   3  -5       58.47       70.71     24.23 o 
  18   3  -5       44.94       44.49      7.42 o 
   1   4  -5       40.24       38.37      1.30 o 
   2   4  -5      231.99      227.87      7.78 o 
   3   4  -5      281.61      286.66      4.91 o 
   4   4  -5      653.46      644.84      9.29 o 
   5   4  -5      187.57      192.67      3.29 o 
   6   4  -5      615.05      642.03      8.58 o 
   7   4  -5       59.92       57.23      1.78 o 
   8   4  -5       31.03       30.49      1.81 o 
   9   4  -5      164.41      159.72      5.84 o 
  10   4  -5       45.19       48.67      1.83 o 
  11   4  -5      153.21      143.54      3.70 o 
  12   4  -5      204.29      209.85      8.99 o 
  13   4  -5       25.28       21.66      1.96 o 
  14   4  -5       40.50       45.69      4.39 o 
  15   4  -5       11.70       15.59      3.54 o 
  16   4  -5        4.28        2.28      3.33 o 
  17   4  -5       40.35       38.95      5.83 o 
   1   5  -5      271.55      287.97      8.53 o 
   2   5  -5      263.46      260.13      6.40 o 
   3   5  -5        1.17        3.41      1.25 o 
   4   5  -5      349.80      342.30      8.23 o 
   5   5  -5        8.73       10.01      1.47 o 
   6   5  -5      281.85      280.53      5.76 o 
   7   5  -5      129.61      135.77      3.63 o 
   8   5  -5       39.35       39.47      2.35 o 
   9   5  -5      107.45      104.35      3.49 o 
  10   5  -5        9.18        9.30      1.75 o 
  11   5  -5        4.78        1.97      2.48 o 
  12   5  -5       39.76       31.08      3.15 o 
  13   5  -5       25.46       21.29      3.76 o 
  14   5  -5       63.31       58.65      6.55 o 
  15   5  -5       38.66       37.31      7.44 o 
   1   6  -5      180.43      199.30     11.58 o 
   2   6  -5        6.37        6.30      1.73 o 
   3   6  -5        1.35        3.05      2.22 o 
   4   6  -5        0.01       -1.16      1.64 o 
   5   6  -5      110.67      116.76     10.83 o 
   6   6  -5       35.06       35.42      6.51 o 
   7   6  -5       94.37       88.91     10.79 o 
   8   6  -5        9.46       19.13     15.80 o 
   9   6  -5       66.83       65.09      9.76 o 
  10   6  -5       17.08       27.42      8.51 o 
  11   6  -5       21.40       20.91     11.15 o 
   1   7  -5       45.98       34.91      8.38 o 
   2   7  -5       53.56       46.32     15.80 o 
   3   7  -5        9.86        7.36      6.19 o 
   4   7  -5       62.18       42.29     12.08 o 
   5   7  -5       33.20       90.16     18.13 o 
   6   7  -5       59.58       43.69     15.34 o 
   0   0  -4     4997.55     4498.93     88.77 o 
   2   0  -4    16677.76    15121.24    281.30 o 
   4   0  -4      342.83      346.13     13.25 o 
   6   0  -4     3383.10     3443.65     53.68 o 
   8   0  -4     1484.67     1434.95     29.75 o 
  10   0  -4      748.74      795.36     14.79 o 
  12   0  -4      210.92      207.93      6.81 o 
  14   0  -4      508.22      544.35     27.42 o 
  16   0  -4      269.42      290.75     10.16 o 
  18   0  -4       47.48       51.58     11.62 o 
  20   0  -4        8.55        0.33      5.56 o 
   0   1  -4     5691.11     5306.85     89.38 o 
   1   1  -4       13.43       12.44      0.87 o 
   2   1  -4     1430.62     1366.78     14.43 o 
   3   1  -4      270.59      297.48      4.01 o 
   4   1  -4      289.95      282.34      4.07 o 
   5   1  -4     2823.90     2769.25     29.38 o 
   6   1  -4     1283.66     1247.88     14.46 o 
   7   1  -4      146.58      147.51      2.86 o 
   8   1  -4      695.67      709.57      9.87 o 
   9   1  -4       57.39       66.00      2.08 o 
  10   1  -4      620.64      605.59      8.60 o 
  11   1  -4       52.91       42.45      2.01 o 
  12   1  -4       13.21       10.10      2.21 o 
  13   1  -4      426.72      413.08      8.19 o 
  14   1  -4       33.58       32.64      2.43 o 
  15   1  -4       64.88       63.36      3.30 o 
  16   1  -4      197.49      212.85      6.37 o 
  17   1  -4       28.39       27.12      2.92 o 
  18   1  -4       10.45        3.21      2.47 o 
  19   1  -4      147.58      141.15      7.34 o 
  20   1  -4        3.41       -5.53      5.53 o 
   0   2  -4      468.91      513.73      9.49 o 
   1   2  -4       35.22       47.37      1.34 o 
   2   2  -4      547.45      584.80      6.81 o 
   3   2  -4      188.10      165.80      2.95 o 
   4   2  -4      264.58      268.64      3.48 o 
   5   2  -4     1082.17     1053.75     11.27 o 
   6   2  -4      607.93      654.77      8.30 o 
   7   2  -4      122.30      141.35      2.77 o 
   8   2  -4      132.52      139.58      3.01 o 
   9   2  -4      514.26      520.20      8.08 o 
  10   2  -4        5.97        5.00      1.45 o 
  11   2  -4      374.50      373.47      6.33 o 
  12   2  -4      290.52      308.51      5.63 o 
  13   2  -4      380.94      374.19      6.94 o 
  14   2  -4       64.96       61.58      5.23 o 
  15   2  -4       63.17       62.06      2.72 o 
  16   2  -4       44.15       42.49      2.45 o 
  17   2  -4       97.90       90.02      3.83 o 
  18   2  -4       25.09       26.66      6.31 o 
  19   2  -4      151.70      167.23      8.86 o 
  20   2  -4       37.09       35.14      6.18 o 
   0   3  -4     1159.81     1226.54     25.33 o 
   1   3  -4      233.69      254.98      3.93 o 
   2   3  -4     1167.74     1172.75     14.21 o 
   3   3  -4      412.83      405.09      4.94 o 
   4   3  -4      105.04      110.84      3.56 o 
   5   3  -4       63.19       57.52      1.57 o 
   6   3  -4       23.81       25.47      1.15 o 
   7   3  -4       12.60       11.80      0.92 o 
   8   3  -4      340.96      322.75      5.35 o 
   9   3  -4      787.99      816.03     12.37 o 
  10   3  -4      569.01      551.85      9.86 o 
  11   3  -4       37.84       37.35      3.35 o 
  12   3  -4       76.76       70.58      4.16 o 
  13   3  -4       87.76       90.22      3.55 o 
  14   3  -4       98.24       87.18      3.96 o 
  15   3  -4       34.30       31.16      2.83 o 
  16   3  -4        6.83       11.62      4.16 o 
  17   3  -4       55.73       48.63      4.83 o 
  18   3  -4       40.61       38.92      5.10 o 
  19   3  -4       52.29       52.47     10.53 o 
   0   4  -4     1800.72     1803.60     36.29 o 
   1   4  -4      106.74      119.77      4.43 o 
   2   4  -4      436.43      419.53      5.91 o 
   3   4  -4      180.40      184.94      3.14 o 
   4   4  -4        0.54        6.09      0.95 o 
   5   4  -4       43.22       40.08      1.34 o 
   6   4  -4      293.55      307.20      5.15 o 
   7   4  -4      129.50      134.02      3.38 o 
   8   4  -4      407.48      421.26      7.71 o 
   9   4  -4      253.78      265.98      7.49 o 
  10   4  -4      471.70      460.96      8.67 o 
  11   4  -4       12.05       10.59      1.91 o 
  12   4  -4        8.27        8.25      1.97 o 
  13   4  -4        0.76       -0.58      1.81 o 
  14   4  -4      109.34      105.40      8.32 o 
  15   4  -4       12.05       14.86      3.90 o 
  16   4  -4       99.65      104.88      6.68 o 
  17   4  -4        2.71        5.69      4.52 o 
   0   5  -4      629.75      663.22     15.34 o 
   1   5  -4       79.14       85.12      3.49 o 
   2   5  -4      633.57      654.92     11.25 o 
   3   5  -4      149.43      156.34      4.42 o 
   4   5  -4       49.39       49.04      1.70 o 
   5   5  -4      134.86      135.59      3.53 o 
   6   5  -4      121.81      131.19      5.13 o 
   7   5  -4       16.95       14.75      1.32 o 
   8   5  -4      119.22      123.35      3.34 o 
   9   5  -4       18.51       18.61      2.35 o 
  10   5  -4       37.71       35.87      3.42 o 
  11   5  -4      189.46      193.99      5.79 o 
  12   5  -4        1.15       -1.64      2.28 o 
  13   5  -4       59.49       59.57      7.47 o 
  14   5  -4       85.70       87.15      6.26 o 
  15   5  -4        6.82        9.39      4.29 o 
   0   6  -4        5.64        4.18      2.79 o 
   1   6  -4       33.68       34.65      5.81 o 
   2   6  -4        0.65        2.15      2.56 o 
   3   6  -4      125.49      153.11     10.68 o 
   4   6  -4        1.43        5.65      6.97 o 
   5   6  -4       54.14       55.98      8.01 o 
   6   6  -4        3.25       -1.12      4.88 o 
   7   6  -4       96.43       90.94     10.83 o 
   8   6  -4        0.63        1.82      4.87 o 
   9   6  -4       74.13       74.22     12.56 o 
  10   6  -4       19.89       15.93      7.35 o 
  11   6  -4       72.11       79.87     12.73 o 
  12   6  -4       14.78       -6.04     14.87 o 
   0   7  -4      124.30      158.95     20.45 o 
   1   7  -4       12.84        7.78      9.53 o 
   2   7  -4       28.73       32.69      8.48 o 
   3   7  -4        5.06        3.28      6.40 o 
   4   7  -4       24.56        9.76     12.55 o 
   5   7  -4       34.69       11.62     11.62 o 
   6   7  -4       41.28       31.60     12.08 o 
   2   0  -3    11045.58    10002.74    187.09 o 
   4   0  -3     4614.06     4241.16     63.72 o 
   6   0  -3     5940.47     5706.96     85.96 o 
   8   0  -3      152.52      156.59      4.10 o 
  10   0  -3      466.96      459.15     10.27 o 
  12   0  -3      509.48      576.55     15.19 o 
  14   0  -3      302.27      310.22     12.08 o 
  16   0  -3       39.32       44.12      4.69 o 
  18   0  -3      285.85      316.13     14.22 o 
  20   0  -3       19.71       16.27      5.36 o 
   1   1  -3     2583.69     2314.69     23.35 o 
   2   1  -3      152.76      147.00      2.28 o 
   3   1  -3       10.19       12.44      0.74 o 
   4   1  -3    11341.24    10547.74    103.98 o 
   5   1  -3     1488.05     1443.06     16.05 o 
   6   1  -3      644.32      617.29      8.16 o 
   7   1  -3     2225.89     2250.39     24.69 o 
   8   1  -3      119.52      124.08      2.69 o 
   9   1  -3      198.80      186.72      3.59 o 
  10   1  -3      305.22      298.73      5.24 o 
  11   1  -3       32.68       36.43      1.95 o 
  12   1  -3      456.48      488.41      8.26 o 
  13   1  -3      188.86      173.43      4.90 o 
  14   1  -3      295.46      292.92      9.06 o 
  15   1  -3      212.00      209.86      5.90 o 
  16   1  -3       59.29       56.74      3.76 o 
  17   1  -3       53.85       52.72      3.79 o 
  18   1  -3       41.13       36.25      3.47 o 
  19   1  -3        6.39        8.88      3.29 o 
  20   1  -3       43.27       56.56      6.63 o 
   1   2  -3     1133.27     1142.49     13.42 o 
   2   2  -3     1049.55     1032.79     10.59 o 
   3   2  -3       23.91       31.01      0.95 o 
   4   2  -3      455.03      485.42      6.02 o 
   5   2  -3      973.73      947.59     10.65 o 
   6   2  -3      197.40      214.78      3.57 o 
   7   2  -3      507.10      525.30      7.49 o 
   8   2  -3       30.17       37.03      1.74 o 
   9   2  -3      355.13      335.82      8.99 o 
  10   2  -3      112.51      111.10      3.24 o 
  11   2  -3       37.92       34.25      2.66 o 
  12   2  -3      644.15      658.02      9.97 o 
  13   2  -3       47.30       42.81      1.98 o 
  14   2  -3       39.08       34.71      1.98 o 
  15   2  -3      459.43      486.36      9.01 o 
  16   2  -3       11.04       11.35      1.71 o 
  17   2  -3       58.37       63.11      5.97 o 
  18   2  -3       11.20        6.04      3.21 o 
  19   2  -3       36.66       35.78      5.01 o 
  20   2  -3        9.64        6.06      4.39 o 
   2   3  -3     1271.91     1287.67     14.69 o 
   4   3  -3     1829.85     1935.46     20.56 o 
   5   3  -3       36.57       38.91      2.38 o 
   6   3  -3      287.92      289.75      4.45 o 
   7   3  -3       53.50       57.92      1.92 o 
   8   3  -3      557.63      584.12     11.47 o 
   9   3  -3       22.71       25.35      2.22 o 
  10   3  -3      704.95      758.40     11.61 o 
  11   3  -3      102.42      100.48      3.05 o 
  12   3  -3       64.07       73.42      4.23 o 
  13   3  -3        9.59        9.67      2.75 o 
  14   3  -3       56.54       52.44      6.35 o 
  15   3  -3      170.75      190.40      7.81 o 
  16   3  -3       60.12       57.37      5.98 o 
  17   3  -3       53.53       52.49      5.80 o 
  18   3  -3       42.22       35.34      4.74 o 
  19   3  -3        3.53       -3.65      4.15 o 
   1   4  -3       46.06       54.52      2.79 o 
   2   4  -3      505.77      483.00      8.59 o 
   3   4  -3      107.45      110.54      3.58 o 
   4   4  -3     1633.08     1667.47     17.10 o 
   5   4  -3       13.94       12.05      1.00 o 
   6   4  -3      520.62      513.64      8.18 o 
   7   4  -3        6.73        7.46      1.02 o 
   8   4  -3        7.92       12.45      1.30 o 
   9   4  -3      107.36      107.25      3.45 o 
  10   4  -3      460.80      464.21      8.54 o 
  11   4  -3       85.85       76.67      2.99 o 
  12   4  -3      225.06      229.92      8.65 o 
  13   4  -3        9.33        9.49      3.16 o 
  14   4  -3      243.92      260.82      7.97 o 
  15   4  -3       52.07       54.27      4.71 o 
  16   4  -3       25.16       20.61      3.98 o 
  17   4  -3        0.37       -1.58      3.72 o 
   1   5  -3      225.36      228.90      3.62 o 
   2   5  -3      131.67      131.95      3.01 o 
   3   5  -3        9.83        9.67      2.32 o 
   4   5  -3      502.60      496.78      9.13 o 
   5   5  -3        4.84        3.62      0.80 o 
   6   5  -3      353.75      347.98      5.41 o 
   7   5  -3       50.13       56.42      2.11 o 
   8   5  -3      159.42      151.64      4.46 o 
   9   5  -3      133.48      133.97      4.02 o 
  10   5  -3       19.24       20.89      2.68 o 
  11   5  -3        2.72        2.97      2.07 o 
  12   5  -3       62.34       70.18      3.92 o 
  13   5  -3       55.67       62.28      4.50 o 
  14   5  -3       41.37       41.24      8.52 o 
  15   5  -3       20.24       10.87      4.23 o 
   1   6  -3      138.13      137.49      5.74 o 
   2   6  -3       11.31        9.91      4.42 o 
   3   6  -3       77.16       83.51      7.20 o 
   4   6  -3       15.40       19.44      6.74 o 
   5   6  -3      113.84      128.98      7.87 o 
   6   6  -3       35.06       31.53      4.16 o 
   7   6  -3       50.49       44.81      5.87 o 
   8   6  -3        1.23       -4.48      6.30 o 
   9   6  -3       63.35       72.78     12.55 o 
  10   6  -3        2.36       -6.97      6.97 o 
  11   6  -3        6.83        5.33      7.35 o 
  12   6  -3       14.73       -5.58     13.94 o 
   1   7  -3        5.26       -4.02      4.02 o 
   2   7  -3       43.81       42.39      6.51 o 
   3   7  -3       22.78       26.61      5.14 o 
   4   7  -3       49.09       51.85     10.92 o 
   5   7  -3       13.39       26.97      8.20 o 
   6   7  -3       36.22       44.62     13.48 o 
   7   7  -3        8.70        6.04     10.22 o 
   2   0  -2     1167.47     1068.49     29.74 o 
   4   0  -2     7422.65     7040.59    103.54 o 
   6   0  -2     1422.59     1417.43     21.51 o 
   8   0  -2     1306.62     1206.87     19.21 o 
  10   0  -2     1131.55     1158.16     19.21 o 
  12   0  -2       90.38       88.50      4.18 o 
  14   0  -2       23.15       21.88      3.95 o 
  16   0  -2       57.43       56.89      4.76 o 
  18   0  -2       46.70       37.78      5.02 o 
  20   0  -2       16.86       23.81     13.25 o 
   0   1  -2     3075.62     2811.61     43.20 o 
   1   1  -2     4524.80     4119.07     39.74 o 
   2   1  -2     3239.08     2965.38     31.68 o 
   3   1  -2     8467.80     7779.51     76.56 o 
   4   1  -2     4239.68     4073.93     41.86 o 
   5   1  -2      538.23      504.82      6.08 o 
   6   1  -2      146.77      154.28      3.08 o 
   7   1  -2      319.33      326.83      4.35 o 
   8   1  -2      616.57      603.08      7.48 o 
   9   1  -2      818.51      775.01     11.00 o 
  10   1  -2      665.42      678.86      8.88 o 
  11   1  -2     1202.86     1160.97     14.63 o 
  12   1  -2      119.06      115.59      3.01 o 
  13   1  -2      574.70      584.81      9.01 o 
  14   1  -2      151.75      158.14      4.00 o 
  15   1  -2       85.47       88.28      5.23 o 
  16   1  -2       49.77       51.82      3.62 o 
  17   1  -2      107.68      111.29      5.06 o 
  18   1  -2      107.96      104.09      5.46 o 
  19   1  -2       56.09       54.41      4.72 o 
  20   1  -2       17.29       22.76      6.35 o 
   0   2  -2      837.34      850.84     13.10 o 
   1   2  -2       81.32       78.32      1.34 o 
   2   2  -2     1233.90     1290.89     13.35 o 
   3   2  -2     3673.33     3538.74     32.28 o 
   4   2  -2      336.49      347.51      4.12 o 
   5   2  -2     1699.57     1653.53     17.47 o 
   6   2  -2      520.08      518.59      6.37 o 
   7   2  -2      403.72      456.51      6.29 o 
   8   2  -2       67.13       70.06      2.24 o 
   9   2  -2      910.01      905.76     12.27 o 
  10   2  -2      154.27      162.46      3.17 o 
  11   2  -2     1070.26     1089.63     13.46 o 
  12   2  -2      435.73      441.07      6.70 o 
  13   2  -2       64.13       54.22      2.14 o 
  14   2  -2       96.83       91.90      4.36 o 
  15   2  -2      149.04      142.23      4.19 o 
  16   2  -2       36.57       35.22      3.53 o 
  17   2  -2      215.42      217.51      6.83 o 
  18   2  -2       28.52       29.83      4.34 o 
  19   2  -2      191.86      197.81     20.99 o 
  20   2  -2        8.14       -0.40      3.80 o 
   0   3  -2      822.31      784.06     18.13 o 
   1   3  -2      355.18      406.91      7.56 o 
   2   3  -2        7.13       11.20      0.75 o 
   3   3  -2      367.06      351.41      4.55 o 
   4   3  -2      466.81      493.36      6.29 o 
   5   3  -2      427.74      462.58      6.22 o 
   6   3  -2      629.08      631.88      8.55 o 
   7   3  -2       31.45       36.13      2.01 o 
   8   3  -2      491.28      475.22      6.38 o 
   9   3  -2      554.41      575.92      7.96 o 
  10   3  -2      773.01      762.24     10.54 o 
  11   3  -2      331.76      337.97      6.64 o 
  12   3  -2       53.69       53.33      2.28 o 
  13   3  -2       72.33       79.27      2.87 o 
  14   3  -2      120.10      121.34      4.29 o 
  15   3  -2       15.71       15.09      5.31 o 
  16   3  -2      133.23      150.95      8.35 o 
  17   3  -2      111.88       96.70      8.00 o 
  18   3  -2       44.60       42.80      9.98 o 
  19   3  -2       95.92       93.31      7.37 o 
   0   4  -2     1403.28     1409.63     23.70 o 
   1   4  -2      346.49      361.37      5.47 o 
   2   4  -2      884.50      859.58     11.71 o 
   3   4  -2       79.57       91.24      6.50 o 
   4   4  -2      193.68      178.36      3.12 o 
   5   4  -2       10.06       14.98      1.27 o 
   6   4  -2      104.46      101.83      2.41 o 
   7   4  -2       76.85       69.41      1.96 o 
   8   4  -2      426.87      418.00      6.53 o 
   9   4  -2      156.84      166.71      3.93 o 
  10   4  -2      212.43      214.63      6.78 o 
  11   4  -2       38.72       39.11      3.62 o 
  12   4  -2       35.40       29.32      1.91 o 
  13   4  -2       51.39       49.68      3.56 o 
  14   4  -2       54.83       56.03      4.13 o 
  15   4  -2       92.94       91.85      8.18 o 
  16   4  -2       91.33       96.34      7.48 o 
  17   4  -2       48.56       47.35      7.03 o 
   0   5  -2      152.45      142.22      6.97 o 
   1   5  -2      117.63      110.64      5.34 o 
   2   5  -2      346.62      359.26     12.78 o 
   3   5  -2      359.77      364.47      5.51 o 
   4   5  -2      177.49      188.99      8.80 o 
   5   5  -2       92.26       87.65      3.35 o 
   6   5  -2       74.68       73.21      2.31 o 
   7   5  -2       11.08       12.09      1.34 o 
   8   5  -2       30.75       31.67      1.93 o 
   9   5  -2      139.93      145.06      6.24 o 
  10   5  -2       27.94       30.67      3.02 o 
  11   5  -2      146.56      135.33      7.61 o 
  12   5  -2       41.19       38.51      4.13 o 
  13   5  -2      133.20      144.42      6.94 o 
  14   5  -2        2.36        2.33      3.66 o 
  15   5  -2       14.50       11.97      4.10 o 
   0   6  -2        8.69        5.11      2.32 o 
   1   6  -2       21.29       13.68      2.12 o 
   2   6  -2        9.88        7.87      4.42 o 
   3   6  -2      135.17      139.55      6.53 o 
   4   6  -2      112.67      121.02      6.14 o 
   5   6  -2      224.32      223.93      8.34 o 
   6   6  -2       37.38       39.21      9.27 o 
   7   6  -2      124.20      106.83      5.66 o 
   8   6  -2       55.42       59.98      5.92 o 
   9   6  -2       76.81       94.89      8.23 o 
  10   6  -2        0.34        9.37      5.24 o 
  11   6  -2      178.08      193.60     17.20 o 
  12   6  -2        9.59       23.70     15.80 o 
   0   7  -2       81.40      100.39     11.62 o 
   1   7  -2       10.18        9.06      4.27 o 
   2   7  -2       74.91       95.03     11.62 o 
   3   7  -2       36.88       21.84      4.90 o 
   4   7  -2        7.20        3.21      5.73 o 
   5   7  -2       34.55       33.91      7.90 o 
   6   7  -2       27.19       12.90      6.74 o 
   7   7  -2        7.37       23.91     10.98 o 
   4   0  -1    18935.13    17224.10    397.15 o 
   6   0  -1     2022.13     1948.83     28.92 o 
   8   0  -1      599.42      641.68     11.17 o 
  10   0  -1     1980.17     2003.25     42.29 o 
  12   0  -1      937.95      962.05     18.22 o 
  14   0  -1      435.66      463.53     11.49 o 
  16   0  -1       69.22       71.15      5.11 o 
  18   0  -1       73.74       72.26      6.97 o 
  20   0  -1       13.26        9.17      5.07 o 
   2   1  -1     3561.71     3181.32     32.29 o 
   3   1  -1     1231.38     1224.75     11.89 o 
   4   1  -1     4627.30     4313.77     40.01 o 
   5   1  -1      244.14      236.97      3.10 o 
   6   1  -1      981.72      919.21      9.86 o 
   7   1  -1      787.03      700.21      8.24 o 
   8   1  -1      523.49      510.14      6.44 o 
   9   1  -1      699.54      676.14      8.30 o 
  10   1  -1     1007.99     1023.42     11.96 o 
  11   1  -1       76.01       77.07      2.24 o 
  12   1  -1       35.36       32.97      1.77 o 
  13   1  -1      423.46      421.51      7.32 o 
  14   1  -1      109.53      117.49      3.45 o 
  15   1  -1      159.93      156.29      4.70 o 
  16   1  -1       42.13       40.24      2.89 o 
  17   1  -1       12.01       12.10      2.43 o 
  18   1  -1       26.03       21.26      3.19 o 
  19   1  -1        7.97        9.81      3.37 o 
  20   1  -1       53.97       58.45      5.03 o 
   1   2  -1      786.60      634.80      7.29 o 
   2   2  -1     1140.00     1136.79     12.09 o 
   3   2  -1      998.90     1119.90     11.90 o 
   4   2  -1       24.91       22.94      1.34 o 
   5   2  -1     1250.09     1234.51     12.93 o 
   6   2  -1      573.37      645.49      7.52 o 
   7   2  -1     1408.68     1346.25     13.80 o 
   8   2  -1       47.25       40.80      2.04 o 
   9   2  -1      494.79      506.10      6.01 o 
  10   2  -1      136.68      133.39      2.54 o 
  11   2  -1      255.15      253.05      4.37 o 
  12   2  -1       13.18       10.93      1.41 o 
  13   2  -1     1201.79     1223.03     16.39 o 
  14   2  -1      109.54      112.65      4.41 o 
  15   2  -1      602.46      631.40     11.13 o 
  16   2  -1      107.73      105.77      4.63 o 
  17   2  -1      156.59      150.68      6.08 o 
  18   2  -1       10.57       12.40      2.64 o 
  19   2  -1       52.40       48.21      5.27 o 
  20   2  -1       14.06       11.87      5.23 o 
   1   3  -1      110.28      100.43      2.15 o 
   2   3  -1      992.45     1000.69     11.41 o 
   3   3  -1      616.22      688.48      7.80 o 
   4   3  -1     2028.39     2092.40     22.19 o 
   5   3  -1       46.29       52.21      1.41 o 
   6   3  -1      718.05      709.63      8.34 o 
   7   3  -1      416.90      407.84      5.53 o 
   8   3  -1        7.08        8.41      1.27 o 
   9   3  -1      252.20      238.29      3.73 o 
  10   3  -1      108.45      121.68      2.60 o 
  11   3  -1       12.61       11.88      1.04 o 
  12   3  -1      210.26      210.05      4.89 o 
  13   3  -1      167.94      172.83      5.63 o 
  14   3  -1       34.91       34.44      2.88 o 
  15   3  -1      315.97      341.25      7.94 o 
  16   3  -1      131.83      136.23      6.01 o 
  17   3  -1      161.52      161.17      7.98 o 
  18   3  -1       28.62       28.33      4.72 o 
  19   3  -1       17.68       14.68      4.74 o 
   1   4  -1      192.91      189.02      5.09 o 
   2   4  -1      550.27      539.83      9.58 o 
   3   4  -1       98.14       87.82      1.59 o 
   4   4  -1      882.36      876.80     10.77 o 
   5   4  -1       90.51       91.45      3.35 o 
   6   4  -1      563.99      538.93      7.73 o 
   7   4  -1       32.99       31.66      2.13 o 
   8   4  -1       33.47       32.73      1.68 o 
   9   4  -1      163.11      152.27      3.47 o 
  10   4  -1      245.21      254.15      5.35 o 
  11   4  -1        5.33        2.99      1.44 o 
  12   4  -1       66.40       65.73      2.98 o 
  13   4  -1       15.56       18.92      4.09 o 
  14   4  -1       86.84       93.22      4.88 o 
  15   4  -1       16.56       16.26      3.42 o 
  16   4  -1       44.77       44.19     10.40 o 
  17   4  -1       25.82       16.73      6.35 o 
   1   5  -1      200.22      210.56      5.59 o 
   2   5  -1      167.44      178.99      6.74 o 
   3   5  -1      190.72      191.78     10.67 o 
   4   5  -1      339.31      343.48      7.12 o 
   5   5  -1       41.59       48.57      2.21 o 
   6   5  -1      217.80      209.42      3.68 o 
   7   5  -1      186.46      190.16      3.87 o 
   8   5  -1      143.93      135.73      9.19 o 
   9   5  -1       88.70       87.73      2.33 o 
  10   5  -1       53.57       51.59      2.80 o 
  11   5  -1       13.17       12.19      2.32 o 
  12   5  -1      135.98      145.88      5.55 o 
  13   5  -1       33.67       27.46      4.36 o 
  14   5  -1      105.93      107.61     10.90 o 
  15   5  -1       89.19       79.48      6.82 o 
   1   6  -1      304.96      321.74      8.70 o 
   2   6  -1        9.32        8.62      2.56 o 
   3   6  -1      134.13      129.83      6.25 o 
   4   6  -1        1.34       -0.08      2.45 o 
   5   6  -1       41.51       45.59      4.04 o 
   6   6  -1       49.70       48.93      3.91 o 
   7   6  -1      245.09      268.90      9.52 o 
   8   6  -1       55.10       50.28      5.22 o 
   9   6  -1       20.18       27.10      4.23 o 
  10   6  -1       33.53       37.14      9.63 o 
  11   6  -1        0.97        3.10      5.64 o 
  12   6  -1      103.21      110.56     12.04 o 
   1   7  -1       12.19       14.01      4.23 o 
   2   7  -1       15.66       13.09      5.81 o 
   3   7  -1       24.86       28.69      6.97 o 
   4   7  -1       45.78       37.96      7.26 o 
   5   7  -1       20.55       18.06      5.92 o 
   6   7  -1       43.16       50.34      9.45 o 
   7   7  -1      104.01      102.04      9.54 o 
   4   0   0     4265.82     3880.43     54.55 o 
   6   0   0     2643.78     2498.03     33.28 o 
   8   0   0     1033.03      995.83     23.47 o 
  10   0   0      811.09      814.88     14.87 o 
  12   0   0      215.92      227.96      7.67 o 
  14   0   0      277.93      281.52      9.76 o 
  16   0   0       41.93       37.40      4.10 o 
  18   0   0        1.78        7.95      5.34 o 
  20   0   0        6.81        9.87      5.74 o 
   0   1   0      141.07      144.08      4.18 o 
   1   1   0      194.80      182.11      3.02 o 
   2   1   0      203.70      187.36      2.25 o 
   3   1   0      824.97      840.58      8.42 o 
   4   1   0     4100.90     3794.55     34.24 o 
   5   1   0     1160.84     1216.88     11.55 o 
   6   1   0     2952.87     2775.35     24.82 o 
   7   1   0      814.73      821.06      8.24 o 
   8   1   0     2876.11     2892.39     27.31 o 
   9   1   0      577.35      537.72      6.23 o 
  10   1   0     1622.09     1591.77     17.99 o 
  11   1   0     1115.48     1128.42     14.05 o 
  12   1   0      210.02      205.96      4.16 o 
  13   1   0       79.39       75.48      2.66 o 
  14   1   0     1062.65     1160.86     16.49 o 
  15   1   0       22.45       24.16      2.48 o 
  16   1   0        1.79        2.33      2.15 o 
  17   1   0       57.66       58.22      3.92 o 
  18   1   0       37.24       38.51      3.63 o 
  19   1   0       23.31       22.42      3.54 o 
  20   1   0        1.20        1.48      3.25 o 
  21   1   0       33.28       38.59      7.74 o 
   0   2   0      473.15      398.01      9.01 o 
   1   2   0       25.50       22.30      0.50 o 
   2   2   0      259.74      274.20      3.42 o 
   3   2   0     2077.51     2013.22     20.01 o 
   4   2   0       35.62       33.07      0.92 o 
   5   2   0      414.58      377.03      4.25 o 
   6   2   0     1590.28     1639.20     15.67 o 
   7   2   0        3.05        1.61      0.60 o 
   8   2   0      116.54      109.39      1.99 o 
   9   2   0       32.10       30.43      2.01 o 
  10   2   0       72.39       67.19      1.98 o 
  11   2   0      132.69      131.46      2.91 o 
  12   2   0       45.39       40.10      1.96 o 
  13   2   0        7.68       13.37      1.59 o 
  14   2   0       52.98       48.87      2.95 o 
  15   2   0       55.42       50.31      3.92 o 
  16   2   0      179.31      183.84      6.45 o 
  17   2   0        2.39       -1.40      2.21 o 
  18   2   0       28.21       28.84      3.36 o 
  19   2   0      131.81      139.10      7.90 o 
  20   2   0        5.19       -3.87      8.25 o 
   0   3   0     3060.43     3177.60     65.07 o 
   1   3   0      131.67      117.70      2.85 o 
   2   3   0      558.86      519.63      5.65 o 
   3   3   0      263.98      312.66      3.95 o 
   4   3   0      207.95      261.45      3.74 o 
   5   3   0      332.44      333.10      5.00 o 
   6   3   0      230.76      216.51      3.35 o 
   7   3   0        3.79        3.14      0.70 o 
   8   3   0      193.63      175.03      3.30 o 
   9   3   0       50.61       55.48      1.68 o 
  10   3   0       61.94       49.68      2.21 o 
  11   3   0      171.41      174.35      3.89 o 
  12   3   0       95.04      109.85      3.08 o 
  13   3   0       15.21       13.30      1.53 o 
  14   3   0      286.44      283.16      6.26 o 
  15   3   0       48.46       53.51      3.62 o 
  16   3   0      249.69      262.54      7.74 o 
  17   3   0        0.22        6.04      3.48 o 
  18   3   0       26.61       25.58      4.63 o 
  19   3   0       52.64       63.40      6.07 o 
   0   4   0      939.61     1001.10     21.38 o 
   1   4   0      412.19      413.06      7.03 o 
   2   4   0      247.01      220.42      4.52 o 
   3   4   0      757.21      763.15      9.04 o 
   4   4   0        0.17        0.41      0.61 o 
   5   4   0      581.98      630.19      7.83 o 
   6   4   0      488.82      522.26      6.68 o 
   7   4   0       58.33       55.55      2.48 o 
   8   4   0     1645.20     1727.31     22.18 o 
   9   4   0       17.69       19.33      1.68 o 
  10   4   0      413.50      405.97      8.52 o 
  11   4   0       10.67        8.52      1.97 o 
  12   4   0      100.37       90.38      4.43 o 
  13   4   0        0.83       -1.92      1.92 o 
  14   4   0      286.67      325.26      8.18 o 
  15   4   0       33.17       30.41      5.29 o 
  16   4   0       92.66       93.86      6.93 o 
  17   4   0       26.67       30.44      4.91 o 
   0   5   0     3305.52     3572.18     69.71 o 
   1   5   0       38.71       36.20      2.56 o 
   2   5   0      859.49      866.18     14.46 o 
   3   5   0       81.73       91.85      3.70 o 
   4   5   0      428.68      428.75      8.97 o 
   5   5   0      113.26      113.95      2.59 o 
   6   5   0       87.02       83.18      2.30 o 
   7   5   0        4.57        7.72      1.04 o 
   8   5   0       38.96       41.19      3.76 o 
   9   5   0      112.00      110.85      3.60 o 
  10   5   0       86.27       86.97      3.42 o 
  11   5   0       20.28       20.29      2.50 o 
  12   5   0        7.66        2.03      2.29 o 
  13   5   0      130.62      167.55      6.91 o 
  14   5   0        9.45        9.23      3.33 o 
  15   5   0       19.17        9.54      4.43 o 
   0   6   0       84.05       94.35      6.04 o 
   1   6   0       91.79       85.71      4.10 o 
   2   6   0      150.21      159.21      5.56 o 
   3   6   0       67.14       65.26      4.56 o 
   4   6   0       58.37       58.36      7.90 o 
   5   6   0       77.42       72.27      6.74 o 
   6   6   0        0.03       -1.89      2.86 o 
   7   6   0       23.87       22.52      4.14 o 
   8   6   0       83.52       73.85      6.13 o 
   9   6   0       23.59       36.64      5.28 o 
  10   6   0       21.97       18.14      9.20 o 
  11   6   0       96.28      113.03     20.94 o 
  12   6   0       27.87       26.64      7.20 o 
   0   7   0       29.86       34.86      6.97 o 
   1   7   0        1.93       -3.87      3.87 o 
   2   7   0       27.01       25.97      5.47 o 
   3   7   0       18.51       26.83      7.04 o 
   4   7   0        0.92       -4.40      5.10 o 
   5   7   0       11.27       12.32      5.92 o 
   6   7   0      184.78      210.42     13.92 o 
   7   7   0       27.16       27.28      8.58 o 
   6   0   1     2066.01     1990.46     29.07 o 
   8   0   1      599.06      657.36     11.66 o 
  10   0   1     1985.04     2048.08     32.34 o 
  12   0   1      934.59      960.40     17.89 o 
  14   0   1      434.16      451.51     11.33 o 
  16   0   1       69.91       77.08      5.23 o 
  18   0   1       78.87       76.00      9.30 o 
  20   0   1       13.37        8.68     12.32 o 
   2   1   1     3574.15     3231.89     30.03 o 
   3   1   1     1221.15     1212.87     11.94 o 
   4   1   1     4656.92     4332.59     38.52 o 
   5   1   1      244.43      234.55      3.03 o 
   6   1   1      965.87      906.51      9.61 o 
   7   1   1      785.63      704.47      7.86 o 
   8   1   1      524.08      513.73      5.75 o 
   9   1   1      674.43      652.50      7.45 o 
  10   1   1     1031.29     1044.48     11.71 o 
  11   1   1       73.95       76.90      2.06 o 
  12   1   1       35.11       33.17      1.92 o 
  13   1   1      425.32      427.35      9.66 o 
  14   1   1      114.53      114.27      3.57 o 
  15   1   1      155.66      148.85      5.63 o 
  16   1   1       42.04       42.09      2.98 o 
  17   1   1       13.03       11.30      2.38 o 
  18   1   1       27.33       18.62      3.89 o 
  19   1   1        7.71       10.49      3.63 o 
  20   1   1       53.09       50.66      4.49 o 
   1   2   1      775.80      631.43      6.35 o 
   2   2   1     1141.68     1134.71     11.38 o 
   3   2   1     1009.44     1131.08     11.45 o 
   4   2   1       24.43       22.95      1.01 o 
   5   2   1     1248.82     1250.67     12.63 o 
   6   2   1      573.48      641.75      7.20 o 
   7   2   1     1388.29     1320.64     13.44 o 
   8   2   1       47.16       41.95      1.48 o 
   9   2   1      497.20      513.84      6.36 o 
  10   2   1      137.22      133.69      2.56 o 
  11   2   1      253.80      251.90      4.04 o 
  12   2   1       13.23        9.39      1.57 o 
  13   2   1     1191.80     1224.94     16.00 o 
  14   2   1      109.68      114.61      3.43 o 
  15   2   1      602.07      632.28     10.40 o 
  16   2   1      107.50      101.45      4.08 o 
  17   2   1      151.30      152.80      8.25 o 
  18   2   1       10.47        7.76      3.26 o 
  19   2   1       52.72       47.04      5.27 o 
  20   2   1       14.00       13.07      5.35 o 
   1   3   1      104.44       95.07      1.68 o 
   2   3   1      988.47     1007.73     10.22 o 
   3   3   1      618.37      698.51      7.94 o 
   4   3   1     2043.06     2101.52     20.43 o 
   5   3   1       45.01       48.13      1.27 o 
   6   3   1      714.45      717.96      8.89 o 
   7   3   1      405.04      407.59      5.77 o 
   8   3   1        7.16        7.39      1.09 o 
   9   3   1      251.72      252.34      4.25 o 
  10   3   1      115.98      126.59      2.76 o 
  11   3   1       13.47       13.47      1.27 o 
  12   3   1      206.46      213.30      4.35 o 
  13   3   1      164.07      173.75      4.12 o 
  14   3   1       33.29       34.18      2.23 o 
  15   3   1      316.18      337.43      8.25 o 
  16   3   1      132.45      126.16      5.37 o 
  17   3   1      159.87      179.68      9.07 o 
  18   3   1       29.76       19.97      5.15 o 
  19   3   1       17.88       14.35      5.90 o 
   1   4   1      195.22      189.83      4.06 o 
   2   4   1      555.65      550.28      6.74 o 
   3   4   1       98.53       89.60      1.54 o 
   4   4   1      887.50      880.00     10.18 o 
   5   4   1       90.64       96.35      2.22 o 
   6   4   1      558.67      539.11      7.81 o 
   7   4   1       33.11       33.44      1.95 o 
   8   4   1       33.59       33.12      1.77 o 
   9   4   1      164.32      150.54      3.85 o 
  10   4   1      254.03      266.23      6.17 o 
  11   4   1        5.30        4.64      1.59 o 
  12   4   1       73.55       71.68      3.15 o 
  13   4   1       15.38       12.52      2.05 o 
  14   4   1       87.68       92.13      4.52 o 
  15   4   1       16.42       13.12      3.29 o 
  16   4   1       44.64       32.22      7.92 o 
  17   4   1       25.81       30.25     11.29 o 
   1   5   1      198.08      210.21      5.81 o 
   2   5   1      168.81      187.63     15.48 o 
   3   5   1      190.55      188.55      5.26 o 
   4   5   1      348.77      362.04      8.03 o 
   5   5   1       40.66       47.50      1.78 o 
   6   5   1      222.51      214.49      4.17 o 
   7   5   1      182.36      186.87      3.61 o 
   8   5   1      144.16      137.00      4.59 o 
   9   5   1       89.51       87.86      4.29 o 
  10   5   1       53.11       53.99      2.82 o 
  11   5   1       13.22       10.25      1.98 o 
  12   5   1      135.82      137.07      6.16 o 
  13   5   1       34.06       28.51      3.82 o 
  14   5   1      106.19      109.47     14.08 o 
  15   5   1       88.43       87.24      6.60 o 
   1   6   1      299.00      310.77      8.87 o 
   2   6   1        9.59        6.68      1.61 o 
   3   6   1      130.83      124.71      6.10 o 
   4   6   1        1.31        1.94      2.34 o 
   5   6   1       40.98       39.17      3.75 o 
   6   6   1       50.10       53.37      3.54 o 
   7   6   1      240.22      273.16     15.37 o 
   8   6   1       54.96       44.93      6.61 o 
   9   6   1       19.04       26.80      4.49 o 
  10   6   1       33.03       29.47      5.32 o 
  11   6   1        0.84       -0.82      5.67 o 
  12   6   1      102.81      106.69      9.99 o 
   1   7   1       12.22       13.48      4.27 o 
   2   7   1       17.03       24.53      4.69 o 
   3   7   1       25.28       26.85     19.29 o 
   4   7   1       46.06       47.71      7.56 o 
   5   7   1       19.92       18.47      7.17 o 
   6   7   1       42.63       48.15      7.81 o 
   7   7   1      101.85      109.27     10.23 o 
   2   0   2     1147.12     1046.79     27.08 o 
   4   0   2     7421.93     7052.50     94.15 o 
   6   0   2     1468.12     1504.15     22.17 o 
   8   0   2     1345.22     1264.12     18.06 o 
  10   0   2     1101.36     1128.26     17.09 o 
  12   0   2       90.04       95.54      3.94 o 
  14   0   2       24.08       18.19      2.78 o 
  16   0   2       53.20       48.53      4.65 o 
  18   0   2       49.53       52.98     12.32 o 
  20   0   2       16.86       21.86      8.37 o 
   0   1   2     3062.79     2822.24     38.94 o 
   1   1   2     4489.36     4117.56     38.03 o 
   2   1   2     3234.71     2994.04     29.37 o 
   3   1   2     8550.73     7933.31     77.27 o 
   4   1   2     4239.62     4087.20     38.32 o 
   5   1   2      552.96      517.10      5.52 o 
   6   1   2      151.74      164.44      3.76 o 
   7   1   2      324.70      324.78      4.02 o 
   8   1   2      590.87      575.20      6.76 o 
   9   1   2      822.73      787.68      8.65 o 
  10   1   2      659.99      671.44      8.41 o 
  11   1   2     1195.45     1194.43     14.04 o 
  12   1   2      119.32      112.19      2.68 o 
  13   1   2      567.18      579.13      9.17 o 
  14   1   2      151.54      160.38      4.23 o 
  15   1   2       85.34       88.85      3.40 o 
  16   1   2       52.80       55.98      4.09 o 
  17   1   2      109.40      102.31      5.30 o 
  18   1   2      104.44      109.96      6.64 o 
  19   1   2       55.70       45.55      4.22 o 
  20   1   2       17.15       18.06      4.28 o 
   0   2   2      839.17      868.96     11.66 o 
   1   2   2       86.81       82.96      1.28 o 
   2   2   2     1233.31     1294.98     13.38 o 
   3   2   2     3694.26     3561.76     33.34 o 
   4   2   2      336.20      347.90      6.17 o 
   5   2   2     1733.28     1709.14     17.13 o 
   6   2   2      521.79      522.98      6.38 o 
   7   2   2      396.89      454.81      6.16 o 
   8   2   2       67.14       70.38      1.98 o 
   9   2   2      920.17      913.00     10.51 o 
  10   2   2      154.14      153.38      3.56 o 
  11   2   2     1084.65     1093.42     12.53 o 
  12   2   2      435.89      437.47      6.59 o 
  13   2   2       60.17       57.72      2.19 o 
  14   2   2       97.07       92.36      2.83 o 
  15   2   2      152.30      148.37      4.32 o 
  16   2   2       36.64       35.30      2.87 o 
  17   2   2      217.45      216.84      9.18 o 
  18   2   2       28.53       27.87      3.69 o 
  19   2   2      192.41      200.05     16.49 o 
  20   2   2        8.12        2.39      5.15 o 
   0   3   2      834.04      796.28     13.48 o 
   1   3   2      347.85      382.64      5.17 o 
   2   3   2        9.58       13.94      0.80 o 
   3   3   2      375.83      361.03      4.72 o 
   4   3   2      467.00      485.42      6.39 o 
   5   3   2      437.69      474.39      6.09 o 
   6   3   2      624.70      607.22      8.55 o 
   7   3   2       29.85       33.37      2.11 o 
   8   3   2      497.81      490.11      6.80 o 
   9   3   2      553.34      569.43      7.65 o 
  10   3   2      768.21      758.61     10.12 o 
  11   3   2      335.71      347.29      5.86 o 
  12   3   2       53.82       55.50      2.94 o 
  13   3   2       77.74       74.25      2.68 o 
  14   3   2      114.44      118.03      3.63 o 
  15   3   2       15.57       13.06      2.17 o 
  16   3   2      128.69      140.24      6.20 o 
  17   3   2      111.97      122.72      8.10 o 
  18   3   2       44.10       35.41      5.35 o 
  19   3   2       96.88       91.89      9.60 o 
   0   4   2     1383.45     1385.07     24.49 o 
   1   4   2      346.51      362.08      4.97 o 
   2   4   2      888.20      870.76     10.50 o 
   3   4   2       79.24       87.80      1.55 o 
   4   4   2      193.61      179.49      3.29 o 
   5   4   2       10.17       14.67      0.90 o 
   6   4   2       95.69       93.11      2.33 o 
   7   4   2       76.49       71.13      2.40 o 
   8   4   2      414.96      418.33      6.98 o 
   9   4   2      157.58      164.47      4.16 o 
  10   4   2      212.90      204.27      4.86 o 
  11   4   2       39.32       41.42      2.63 o 
  12   4   2       35.46       24.52      2.27 o 
  13   4   2       51.60       48.84      3.05 o 
  14   4   2       57.03       61.89      3.63 o 
  15   4   2       92.74       81.59      4.74 o 
  16   4   2       91.22       96.57      6.52 o 
  17   4   2       48.36       45.79      7.09 o 
   0   5   2      148.23      141.29      6.04 o 
   1   5   2      121.30      117.37      4.18 o 
   2   5   2      338.75      357.32      7.21 o 
   3   5   2      363.03      379.76      8.27 o 
   4   5   2      177.37      187.84      3.62 o 
   5   5   2       92.17       88.18      1.98 o 
   6   5   2       73.14       71.31      2.11 o 
   7   5   2       12.04       13.06      1.48 o 
   8   5   2       32.13       32.05      2.01 o 
   9   5   2      139.43      137.53      4.33 o 
  10   5   2       27.15       28.62      3.22 o 
  11   5   2      148.56      143.71      7.78 o 
  12   5   2       41.16       41.41      3.45 o 
  13   5   2      130.31      135.27      9.59 o 
  14   5   2        2.85        4.54      2.84 o 
  15   5   2       14.76       11.09      4.90 o 
   0   6   2        8.50        4.65      2.79 o 
   1   6   2       19.67       15.83      2.12 o 
   2   6   2        9.66        9.98      1.66 o 
   3   6   2      140.55      146.25      6.35 o 
   4   6   2      112.85      117.78     11.57 o 
   5   6   2      221.65      235.08      8.30 o 
   6   6   2       37.55       31.15      3.08 o 
   7   6   2      127.01      115.46      5.17 o 
   8   6   2       56.30       44.90      4.67 o 
   9   6   2       75.51       80.14      8.37 o 
  10   6   2        0.37        4.33      5.99 o 
  11   6   2      178.54      192.59     11.45 o 
  12   6   2        9.61        5.39      5.33 o 
   0   7   2       82.40      105.50     11.15 o 
   1   7   2       10.65        7.80      3.77 o 
   2   7   2       74.61       83.65      7.14 o 
   3   7   2       37.28       39.72     14.87 o 
   4   7   2        7.18        6.97      9.76 o 
   5   7   2       34.19       34.36      9.06 o 
   6   7   2       25.60       13.98      7.59 o 
   7   7   2        7.03        6.12      5.67 o 
   2   0   3    10909.85     9895.02    182.96 o 
   4   0   3     4689.15     4344.94     71.93 o 
   6   0   3     5927.16     5720.38     84.27 o 
   8   0   3      153.24      156.85      5.11 o 
  10   0   3      468.20      439.06      8.83 o 
  12   0   3      499.79      576.41     13.25 o 
  14   0   3      298.84      285.76      8.38 o 
  16   0   3       39.58       35.37      4.42 o 
  18   0   3      285.15      291.84     12.79 o 
  20   0   3       19.49       17.95      6.33 o 
   1   1   3     2607.75     2365.88     24.78 o 
   2   1   3      164.36      161.71      2.62 o 
   3   1   3        9.13       12.43      0.88 o 
   4   1   3    11343.27    10640.94    108.67 o 
   5   1   3     1503.04     1451.88     15.58 o 
   6   1   3      646.00      620.50      7.13 o 
   7   1   3     2275.65     2304.96     22.52 o 
   8   1   3      119.69      119.61      2.20 o 
   9   1   3      190.22      175.49      2.99 o 
  10   1   3      306.65      297.79      4.62 o 
  11   1   3       31.48       32.14      2.01 o 
  12   1   3      442.29      465.22      6.86 o 
  13   1   3      192.04      186.85      4.06 o 
  14   1   3      294.93      299.64      6.20 o 
  15   1   3      211.39      219.73      5.39 o 
  16   1   3       58.95       54.20      3.34 o 
  17   1   3       54.88       53.76      3.88 o 
  18   1   3       43.65       51.98      4.45 o 
  19   1   3        6.78        4.72      3.49 o 
  20   1   3       42.59       42.67      5.53 o 
   1   2   3     1185.44     1194.51     12.18 o 
   2   2   3     1051.66     1033.43     11.48 o 
   3   2   3       26.31       34.05      1.00 o 
   4   2   3      456.41      489.16      5.87 o 
   5   2   3      965.30      948.85     10.51 o 
   6   2   3      197.86      221.60      3.49 o 
   7   2   3      539.87      565.91      7.51 o 
   8   2   3       30.00       38.20      2.21 o 
   9   2   3      348.28      329.81      5.03 o 
  10   2   3      112.80      111.45      3.35 o 
  11   2   3       35.99       32.08      1.68 o 
  12   2   3      642.86      655.25      9.39 o 
  13   2   3       47.12       42.52      1.87 o 
  14   2   3       38.89       38.72      2.68 o 
  15   2   3      462.44      482.98     13.35 o 
  16   2   3       11.09        9.67      2.55 o 
  17   2   3       54.29       57.22      4.29 o 
  18   2   3       11.32        6.11      2.77 o 
  19   2   3       35.61       34.84     14.03 o 
  20   2   3        9.70        5.37      6.70 o 
   2   3   3     1263.48     1298.90     12.99 o 
   4   3   3     1830.77     1939.64     20.00 o 
   5   3   3       35.53       39.92      1.25 o 
   6   3   3      286.54      285.33      5.33 o 
   7   3   3       48.74       50.97      2.05 o 
   8   3   3      558.78      593.73      9.01 o 
   9   3   3       20.18       22.27      1.48 o 
  10   3   3      715.15      773.94     10.88 o 
  11   3   3      104.66      102.26      3.01 o 
  12   3   3       69.33       80.89      3.69 o 
  13   3   3        9.16        7.71      1.74 o 
  14   3   3       57.99       56.85      2.74 o 
  15   3   3      173.72      192.32      6.24 o 
  16   3   3       59.83       52.51      3.72 o 
  17   3   3       51.20       59.21      6.70 o 
  18   3   3       40.93       41.47      6.58 o 
  19   3   3        3.54        1.10      5.02 o 
   1   4   3       47.03       52.79      1.87 o 
   2   4   3      506.27      498.85      6.82 o 
   3   4   3      108.08      112.36      2.65 o 
   4   4   3     1632.30     1676.60     18.08 o 
   5   4   3       14.17       12.57      1.61 o 
   6   4   3      516.88      505.95      7.29 o 
   7   4   3        6.44        7.13      1.23 o 
   8   4   3        7.87       11.02      1.97 o 
   9   4   3      107.06      105.18      3.56 o 
  10   4   3      454.36      473.61      8.90 o 
  11   4   3       85.64       76.04      3.13 o 
  12   4   3      222.53      222.76      5.71 o 
  13   4   3        9.37        7.83      2.75 o 
  14   4   3      240.91      252.72      6.83 o 
  15   4   3       51.56       51.68      6.31 o 
  16   4   3       24.94       23.89      5.63 o 
  17   4   3        0.36       -4.83      4.83 o 
   1   5   3      223.26      233.33      3.54 o 
   2   5   3      126.03      128.95      2.78 o 
   3   5   3        9.06        8.70      1.71 o 
   4   5   3      496.37      504.09      7.51 o 
   5   5   3        5.67        5.05      0.69 o 
   6   5   3      352.89      352.28      5.87 o 
   7   5   3       51.49       53.36      2.28 o 
   8   5   3      159.37      157.47      4.67 o 
   9   5   3      136.70      137.52      4.26 o 
  10   5   3       18.44       23.45      3.15 o 
  11   5   3        2.81        3.69      2.11 o 
  12   5   3       61.73       60.51      3.74 o 
  13   5   3       56.79       57.97      4.82 o 
  14   5   3       42.29       45.84      4.45 o 
  15   5   3       20.12        9.74      6.81 o 
   1   6   3      143.69      140.05      5.56 o 
   2   6   3       11.54        8.13      2.03 o 
   3   6   3       74.30       73.25      4.78 o 
   4   6   3       15.37       17.19      2.82 o 
   5   6   3      113.93      118.46      6.48 o 
   6   6   3       35.46       37.04      4.85 o 
   7   6   3       50.57       52.89      5.02 o 
   8   6   3        1.20        1.34      2.57 o 
   9   6   3       64.10       72.75      6.19 o 
  10   6   3        2.49       14.68      4.96 o 
  11   6   3        7.37       13.23      5.35 o 
  12   6   3       14.63       23.92     12.32 o 
   1   7   3        6.20       -0.64      3.90 o 
   2   7   3       44.86       50.09     17.43 o 
   3   7   3       23.13       34.06     11.62 o 
   4   7   3       47.84       44.77      7.44 o 
   5   7   3       12.84       11.04      6.04 o 
   6   7   3       35.87       42.23     16.27 o 
   7   7   3        7.69        5.16      6.87 o 
   0   0   4     5118.60     4723.87    161.27 o 
   2   0   4    16650.33    15276.83    483.82 o 
   4   0   4      342.30      350.42      7.59 o 
   6   0   4     3451.17     3607.34     55.18 o 
   8   0   4     1466.65     1388.64     24.21 o 
  10   0   4      724.85      756.77     20.22 o 
  12   0   4      211.68      223.16      7.26 o 
  14   0   4      518.05      519.16     14.29 o 
  16   0   4      263.60      285.86     12.15 o 
  18   0   4       51.03       52.16      6.24 o 
  20   0   4        8.75        9.96     21.84 o 
   0   1   4     5740.56     5287.17     77.49 o 
   1   1   4       14.83       13.66      0.60 o 
   2   1   4     1397.26     1316.15     17.04 o 
   3   1   4      270.54      302.69      4.69 o 
   4   1   4      290.13      294.35      4.82 o 
   5   1   4     2876.05     2858.19     33.51 o 
   6   1   4     1288.10     1271.22     15.39 o 
   7   1   4      145.47      147.85      3.69 o 
   8   1   4      718.17      737.95      9.49 o 
   9   1   4       55.46       63.45      2.01 o 
  10   1   4      624.16      623.11      8.36 o 
  11   1   4       51.14       39.30      1.75 o 
  12   1   4       13.22        8.65      1.54 o 
  13   1   4      420.65      413.97      6.91 o 
  14   1   4       36.77       33.06      2.63 o 
  15   1   4       65.04       61.63      3.67 o 
  16   1   4      197.98      215.29      7.09 o 
  17   1   4       26.91       29.55      3.53 o 
  18   1   4        9.38        6.06      3.76 o 
  19   1   4      150.24      155.70      8.41 o 
  20   1   4        3.49        7.91      6.90 o 
   0   2   4      467.23      505.62      6.81 o 
   1   2   4       33.12       45.30      1.22 o 
   2   2   4      546.94      574.72      6.80 o 
   3   2   4      182.26      157.26      2.57 o 
   4   2   4      264.39      271.63      3.99 o 
   5   2   4     1077.35     1055.10     11.84 o 
   6   2   4      609.05      656.48      8.34 o 
   7   2   4      119.96      138.76      2.94 o 
   8   2   4      133.03      143.86      3.12 o 
   9   2   4      523.24      526.55      8.80 o 
  10   2   4        5.87        7.20      1.15 o 
  11   2   4      368.42      363.16      5.87 o 
  12   2   4      290.35      304.18      6.71 o 
  13   2   4      369.18      366.46      7.08 o 
  14   2   4       64.65       65.20      2.70 o 
  15   2   4       64.64       60.94      3.01 o 
  16   2   4       44.07       39.60      4.32 o 
  17   2   4       96.66       90.84      5.26 o 
  18   2   4       24.99       20.97      3.97 o 
  19   2   4      150.37      178.12     10.14 o 
  20   2   4       37.11       36.99      9.63 o 
   0   3   4     1191.12     1286.06     19.06 o 
   1   3   4      228.02      246.50      3.08 o 
   2   3   4     1188.18     1189.49     12.60 o 
   3   3   4      407.26      403.36      5.23 o 
   4   3   4      105.15      112.77      2.24 o 
   5   3   4       59.31       56.40      1.44 o 
   6   3   4       24.66       25.21      2.08 o 
   7   3   4       11.74       12.62      1.24 o 
   8   3   4      344.81      334.11      6.12 o 
   9   3   4      784.72      816.45     11.38 o 
  10   3   4      559.85      541.58      8.44 o 
  11   3   4       38.75       36.14      2.19 o 
  12   3   4       76.95       72.76      4.43 o 
  13   3   4       86.72       94.82      3.11 o 
  14   3   4       99.65       89.44      3.32 o 
  15   3   4       33.50       32.89      2.66 o 
  16   3   4        7.47        5.21      5.02 o 
  17   3   4       54.51       53.60      6.46 o 
  18   3   4       42.28       24.38      5.81 o 
  19   3   4       51.79       44.09      8.62 o 
   0   4   4     1803.46     1824.89     29.73 o 
   1   4   4      106.16      118.36      3.13 o 
   2   4   4      423.94      417.34      4.97 o 
   3   4   4      180.90      186.67      2.99 o 
   4   4   4        0.54        4.89      0.82 o 
   5   4   4       43.36       36.32      1.68 o 
   6   4   4      301.54      322.78      5.99 o 
   7   4   4      129.12      133.19      3.32 o 
   8   4   4      411.79      419.05      7.78 o 
   9   4   4      254.13      262.63      5.71 o 
  10   4   4      480.24      482.12      9.14 o 
  11   4   4       12.00       11.51      1.85 o 
  12   4   4        8.16        8.06      2.82 o 
  13   4   4        0.82        1.67      2.07 o 
  14   4   4      114.88      100.19      4.48 o 
  15   4   4       11.93        9.74      3.22 o 
  16   4   4       98.37       88.30      6.50 o 
  17   4   4        2.68        2.79      8.37 o 
   0   5   4      642.66      678.07     15.34 o 
   1   5   4       81.43       89.86      2.64 o 
   2   5   4      628.73      649.53      9.52 o 
   3   5   4      147.83      154.67      3.71 o 
   4   5   4       49.45       50.59      1.98 o 
   5   5   4      137.66      143.32      3.14 o 
   6   5   4      119.94      126.35      3.04 o 
   7   5   4       16.35       13.46      1.67 o 
   8   5   4      117.16      116.41      3.74 o 
   9   5   4       17.49       18.63      2.07 o 
  10   5   4       36.39       35.45      2.57 o 
  11   5   4      186.86      181.70      7.52 o 
  12   5   4        1.16        1.62      2.36 o 
  13   5   4       57.86       56.23      4.61 o 
  14   5   4       87.61       99.38      6.30 o 
  15   5   4        6.91       11.62      5.40 o 
   0   6   4        5.94        0.93      3.25 o 
   1   6   4       33.64       36.18      3.11 o 
   2   6   4        0.68        0.77      1.89 o 
   3   6   4      121.27      124.38      5.96 o 
   4   6   4        1.43        1.48      0.76 o 
   5   6   4       53.17       52.28      2.95 o 
   6   6   4        3.43       -1.74      2.66 o 
   7   6   4       98.15       84.52      5.12 o 
   8   6   4        0.62        1.99      3.80 o 
   9   6   4       72.06       68.37      7.57 o 
  10   6   4       19.64       20.51      4.91 o 
  11   6   4       71.05       66.20     12.55 o 
  12   6   4       14.84        4.51      6.07 o 
   0   7   4      122.67      155.23     12.08 o 
   1   7   4       12.56       -1.99      4.99 o 
   2   7   4       27.66       30.24      6.09 o 
   3   7   4        4.89        5.27      6.14 o 
   4   7   4       24.61       36.53     16.96 o 
   5   7   4       33.70       45.22     16.03 o 
   6   7   4       42.09       41.91     15.80 o 
   2   0   5     1171.92     1078.36     20.13 o 
   4   0   5     1530.93     1462.76     27.87 o 
   6   0   5     6252.08     6328.39    104.69 o 
   8   0   5       19.53       20.90      2.12 o 
  10   0   5      125.33      141.46      5.34 o 
  12   0   5      366.86      359.46      8.51 o 
  14   0   5      910.10      922.96     20.18 o 
  16   0   5      204.06      199.76     10.48 o 
  18   0   5       41.33       47.58      6.22 o 
   1   1   5      196.04      203.98      3.56 o 
   2   1   5      157.38      162.60      2.81 o 
   3   1   5      149.77      141.23      2.77 o 
   4   1   5      867.94      796.75     11.05 o 
   5   1   5      895.52      900.32     12.32 o 
   6   1   5     2228.87     2194.46     26.06 o 
   7   1   5      160.01      173.89      3.47 o 
   8   1   5      390.86      395.96      5.88 o 
   9   1   5      117.47      110.29      2.70 o 
  10   1   5      106.82      111.94      2.70 o 
  11   1   5       95.88      106.46      4.09 o 
  12   1   5      203.72      197.87      4.07 o 
  13   1   5      144.98      134.99      3.75 o 
  14   1   5       57.81       55.21      2.05 o 
  15   1   5      349.91      361.09      9.32 o 
  16   1   5       34.11       34.18      4.70 o 
  17   1   5      112.23      111.86      5.84 o 
  18   1   5       36.98       42.02      4.86 o 
  19   1   5       26.61       28.29      4.81 o 
  20   1   5       31.74       46.31     10.69 o 
   1   2   5     1111.89     1105.89     11.57 o 
   2   2   5      417.55      450.16      5.78 o 
   3   2   5      126.46      132.28      2.95 o 
   4   2   5       72.31       70.70      3.44 o 
   5   2   5      793.95      842.26      9.80 o 
   6   2   5      175.15      204.27      4.29 o 
   7   2   5     1062.74     1058.38     13.29 o 
   8   2   5      494.38      489.72      7.21 o 
   9   2   5      365.78      371.37      6.11 o 
  10   2   5       70.59       67.70      2.16 o 
  11   2   5      320.42      332.52      6.00 o 
  12   2   5      118.23      117.87      3.37 o 
  13   2   5      111.21      114.86      5.30 o 
  14   2   5       45.17       43.76      3.56 o 
  15   2   5      229.59      237.06      5.88 o 
  16   2   5       11.66       16.40      2.47 o 
  17   2   5      325.32      323.35     12.58 o 
  18   2   5       14.98       17.95      3.95 o 
  19   2   5        0.08        0.06      7.65 o 
   1   3   5      363.95      360.75      4.28 o 
   2   3   5      257.77      249.86      3.96 o 
   3   3   5       87.46       98.74      2.16 o 
   4   3   5       67.98       60.83      2.55 o 
   5   3   5      228.67      225.70      3.96 o 
   6   3   5      253.25      245.58      4.15 o 
   7   3   5      333.87      339.41      7.62 o 
   8   3   5      180.07      181.10      5.66 o 
   9   3   5       92.79       98.33      3.49 o 
  10   3   5      129.16      136.36      3.69 o 
  11   3   5      447.76      459.58      8.32 o 
  12   3   5       67.12       58.99      2.83 o 
  13   3   5      235.29      244.32      6.01 o 
  14   3   5       43.72       38.67      3.56 o 
  15   3   5      112.67      112.01      7.65 o 
  16   3   5       20.02       12.35      5.54 o 
  17   3   5       58.34       60.54      6.63 o 
  18   3   5       45.24       35.69      6.62 o 
   1   4   5       39.55       35.67      1.16 o 
   2   4   5      227.95      224.91      3.33 o 
   3   4   5      282.41      293.43      4.42 o 
   4   4   5      660.50      657.03      8.58 o 
   5   4   5      188.01      197.57      3.71 o 
   6   4   5      606.49      630.07      9.28 o 
   7   4   5       60.45       56.49      2.46 o 
   8   4   5       31.18       32.33      2.08 o 
   9   4   5      163.18      158.45      4.46 o 
  10   4   5       44.63       46.97      2.81 o 
  11   4   5      153.30      140.43      4.23 o 
  12   4   5      201.92      212.35      6.14 o 
  13   4   5       25.42       27.96      2.75 o 
  14   4   5       38.99       40.62      3.46 o 
  15   4   5       11.75        8.74      2.98 o 
  16   4   5        4.36        2.94      3.62 o 
  17   4   5       40.68       54.84     14.41 o 
   1   5   5      269.63      276.40      6.03 o 
   2   5   5      262.37      261.03      5.43 o 
   3   5   5        1.52        3.35      1.19 o 
   4   5   5      341.58      342.34     10.00 o 
   5   5   5        8.73       11.83      1.22 o 
   6   5   5      282.57      282.63      5.21 o 
   7   5   5      132.21      137.09      3.57 o 
   8   5   5       39.24       36.41      2.30 o 
   9   5   5      109.33      104.92      4.53 o 
  10   5   5        9.98        9.13      1.95 o 
  11   5   5        4.98        0.83      2.82 o 
  12   5   5       40.24       35.82      3.57 o 
  13   5   5       25.23       31.72      3.86 o 
  14   5   5       62.99       57.42      5.65 o 
  15   5   5       38.92       39.45      9.13 o 
   1   6   5      184.85      187.02      3.66 o 
   2   6   5        6.44        6.64      1.54 o 
   3   6   5        1.14        2.72      1.06 o 
   4   6   5        0.02        1.21      1.35 o 
   5   6   5      111.56      119.12      5.74 o 
   6   6   5       35.47       31.98      3.82 o 
   7   6   5       94.23      100.27      5.73 o 
   8   6   5        9.40        4.31      3.80 o 
   9   6   5       66.76       62.69      6.59 o 
  10   6   5       17.00        9.02      5.02 o 
  11   6   5       22.34       22.75      6.69 o 
   1   7   5       46.80       56.54      7.65 o 
   2   7   5       52.95       62.20     21.84 o 
   3   7   5       10.16       -2.04      5.41 o 
   4   7   5       61.06       71.51     13.25 o 
   5   7   5       32.63       24.82     13.71 o 
   6   7   5       58.71       61.81     13.01 o 
   0   0   6     1735.73     1719.63     66.00 o 
   2   0   6     3084.71     3039.26     60.65 o 
   4   0   6     1828.45     1845.08     33.01 o 
   6   0   6      509.55      548.51     11.66 o 
   8   0   6      643.21      596.26     12.04 o 
  10   0   6     1323.33     1363.00     25.20 o 
  12   0   6       15.67       28.33      3.35 o 
  14   0   6      191.10      193.59      5.82 o 
  16   0   6      188.81      210.89      7.94 o 
  18   0   6      253.00      275.32     26.03 o 
  20   0   6       50.08       53.45     10.22 o 
   0   1   6     2433.63     2278.43     32.49 o 
   1   1   6      257.36      260.66      3.79 o 
   2   1   6     1034.14     1004.37     13.08 o 
   3   1   6     1197.36     1290.30     16.63 o 
   4   1   6      509.76      506.94      7.67 o 
   5   1   6      620.73      624.56      9.16 o 
   6   1   6     1331.61     1369.62     18.39 o 
   7   1   6       27.07       28.39      1.80 o 
   8   1   6      457.01      458.30      7.22 o 
   9   1   6       34.44       32.57      1.96 o 
  10   1   6      660.94      669.23      9.66 o 
  11   1   6      139.11      128.07      3.32 o 
  12   1   6      146.36      147.29      3.57 o 
  13   1   6      292.02      268.83      8.18 o 
  14   1   6       26.12       22.68      1.95 o 
  15   1   6       61.00       56.79      3.62 o 
  16   1   6      130.91      142.17      5.90 o 
  17   1   6        3.83        3.12      3.52 o 
  18   1   6       37.39       37.71      4.92 o 
  19   1   6      258.21      268.08     11.41 o 
  20   1   6        5.43        6.11      6.04 o 
   0   2   6       88.00       95.81      2.57 o 
   1   2   6      141.32      143.28      2.74 o 
   2   2   6      828.00      897.43     10.75 o 
   3   2   6      399.36      388.97      5.68 o 
   4   2   6      202.06      200.78      3.82 o 
   5   2   6      630.27      624.96      8.79 o 
   6   2   6      242.08      245.02      4.41 o 
   7   2   6      330.06      341.39      5.46 o 
   8   2   6      531.72      545.77      8.05 o 
   9   2   6      645.08      664.82      9.56 o 
  10   2   6       61.14       55.33      5.57 o 
  11   2   6      178.77      182.67      4.07 o 
  12   2   6       18.86       17.54      1.58 o 
  13   2   6      220.87      220.54      5.30 o 
  14   2   6      128.55      131.89      4.14 o 
  15   2   6       66.96       71.40      3.20 o 
  16   2   6        5.67        7.90      2.48 o 
  17   2   6       65.68       64.77      7.36 o 
  18   2   6        0.80        0.92      3.96 o 
  19   2   6      165.39      172.03     10.29 o 
   0   3   6      195.47      222.17      5.14 o 
   1   3   6      277.78      278.82      3.61 o 
   2   3   6      451.07      469.89      7.72 o 
   3   3   6      515.85      555.87      9.32 o 
   4   3   6      167.98      175.57      3.15 o 
   5   3   6      126.10      122.88      2.89 o 
   6   3   6       47.28       52.47      2.30 o 
   7   3   6       90.93       89.05      2.82 o 
   8   3   6      724.78      729.42     16.98 o 
   9   3   6      346.14      379.36      7.68 o 
  10   3   6      215.62      210.49      4.71 o 
  11   3   6      111.20      113.84      3.43 o 
  12   3   6       39.47       42.61      3.04 o 
  13   3   6      112.26      112.27      3.75 o 
  14   3   6       95.86      108.90     10.20 o 
  15   3   6       64.95       58.40      6.10 o 
  16   3   6      209.89      213.41      8.79 o 
  17   3   6       12.96       10.36      5.51 o 
  18   3   6       83.17       88.28      9.74 o 
   0   4   6     1550.05     1558.94     24.33 o 
   1   4   6       87.40       84.39      2.09 o 
   2   4   6      371.14      365.39      7.02 o 
   3   4   6       83.77       75.51      2.21 o 
   4   4   6       24.79       23.89      1.68 o 
   5   4   6      144.73      131.43      3.42 o 
   6   4   6      404.76      404.43      6.75 o 
   7   4   6       38.88       43.97      3.56 o 
   8   4   6      212.12      219.23      5.05 o 
   9   4   6        6.15        3.70      1.77 o 
  10   4   6      456.30      454.60      9.47 o 
  11   4   6       29.46       25.01      2.42 o 
  12   4   6       18.27       15.79      2.95 o 
  13   4   6        0.47        1.48      3.15 o 
  14   4   6       51.03       49.59      4.02 o 
  15   4   6       34.93       29.09      4.33 o 
  16   4   6       66.89       64.14      7.01 o 
   0   5   6     1014.50     1029.42     29.74 o 
   1   5   6      107.31      107.11      3.34 o 
   2   5   6      208.74      199.42      5.57 o 
   3   5   6       68.76       73.64      3.09 o 
   4   5   6       90.59       88.67      2.75 o 
   5   5   6      210.49      215.83      4.13 o 
   6   5   6       38.48       38.87      2.08 o 
   7   5   6        0.97        3.95      1.48 o 
   8   5   6       92.94      105.70      4.23 o 
   9   5   6       14.91       10.98      2.75 o 
  10   5   6      104.36      101.85      3.96 o 
  11   5   6      164.63      166.50      6.71 o 
  12   5   6       14.29       16.44      3.07 o 
  13   5   6       43.49       52.45      6.59 o 
  14   5   6       56.22       54.24      6.08 o 
   0   6   6        0.43        0.93      2.09 o 
   1   6   6       60.14       57.50      2.55 o 
   2   6   6        3.47        4.18      1.33 o 
   3   6   6      159.43      160.31      7.44 o 
   4   6   6       28.03       23.97      2.52 o 
   5   6   6       58.34       56.60      4.51 o 
   6   6   6       25.39       20.15      3.32 o 
   7   6   6        0.04       -1.78      3.13 o 
   8   6   6       16.22       11.66      4.15 o 
   9   6   6       40.12       38.82      6.72 o 
  10   6   6       10.64       10.64      5.89 o 
  11   6   6       47.86       41.86      7.67 o 
   0   7   6      142.42      126.88     22.77 o 
   1   7   6       16.02       15.05      5.96 o 
   2   7   6       54.19       56.24      8.83 o 
   3   7   6       22.84       18.13      7.44 o 
   4   7   6       13.00       17.20      8.83 o 
   5   7   6       26.27       17.20      9.30 o 
   2   0   7      930.15     1011.14     19.28 o 
   4   0   7     1133.05     1180.09     21.94 o 
   6   0   7      209.81      195.27      5.98 o 
   8   0   7        6.99        1.77      3.95 o 
  10   0   7      130.87      123.31      5.14 o 
  12   0   7      198.85      207.96      7.26 o 
  14   0   7      341.71      339.85     12.08 o 
  16   0   7       86.32       77.20     11.15 o 
  18   0   7      109.17      112.64     30.67 o 
  20   0   7      336.83      397.84     35.32 o 
   1   1   7      446.43      431.10      6.07 o 
   2   1   7      595.18      583.14      8.14 o 
   3   1   7      653.99      686.55      9.80 o 
   4   1   7       34.45       31.82      1.74 o 
   5   1   7      249.99      275.85      5.14 o 
   6   1   7     2102.79     2148.49     27.97 o 
   7   1   7      380.38      373.87      6.86 o 
   8   1   7      264.95      257.48      4.96 o 
   9   1   7      614.41      636.68     11.81 o 
  10   1   7      198.71      206.41      4.80 o 
  11   1   7       85.89       85.16      2.86 o 
  12   1   7      142.90      137.69      3.91 o 
  13   1   7       19.93       17.18      2.88 o 
  14   1   7       48.70       43.80      4.46 o 
  15   1   7       73.30       69.76      3.81 o 
  16   1   7        5.29        1.87      3.49 o 
  17   1   7      184.74      215.63     11.40 o 
  18   1   7       27.78       28.24      4.54 o 
  19   1   7       10.88        9.57      4.43 o 
   1   2   7      208.92      189.97      4.43 o 
   2   2   7     1078.16     1193.04     14.63 o 
   3   2   7        0.70       -0.90      0.90 o 
   4   2   7      196.87      194.56      5.99 o 
   5   2   7      196.99      204.85      5.78 o 
   6   2   7       86.34       83.91      4.43 o 
   7   2   7      373.01      377.19      6.50 o 
   8   2   7       23.93       23.29      1.61 o 
   9   2   7      729.68      735.86     11.02 o 
  10   2   7      178.96      174.14      4.33 o 
  11   2   7       17.06       13.94      1.63 o 
  12   2   7       36.26       39.02      4.09 o 
  13   2   7      137.48      141.53      4.96 o 
  14   2   7       26.66       23.87      2.24 o 
  15   2   7      307.46      329.11      8.03 o 
  16   2   7        0.28       -0.14      2.51 o 
  17   2   7      343.72      339.67     13.60 o 
  18   2   7       77.16       78.72      6.01 o 
  19   2   7        4.78        8.60      6.74 o 
   1   3   7      125.69      116.02      2.22 o 
   2   3   7      147.34      154.03      3.04 o 
   3   3   7       18.06       20.04      1.32 o 
   4   3   7      812.09      805.35     10.94 o 
   5   3   7      361.38      343.68      5.74 o 
   6   3   7      500.87      506.45      7.63 o 
   7   3   7       54.63       53.50      2.45 o 
   8   3   7       20.83       20.25      3.29 o 
   9   3   7      382.12      390.95      7.38 o 
  10   3   7       95.43       99.14      3.56 o 
  11   3   7       53.90       52.11      2.64 o 
  12   3   7       79.85       71.69      3.17 o 
  13   3   7      253.48      255.16      6.74 o 
  14   3   7      146.74      149.56      7.62 o 
  15   3   7      109.82      113.23      5.30 o 
  16   3   7       41.65       47.03      6.05 o 
  17   3   7       33.45       26.59      5.78 o 
  18   3   7       21.97       23.40     15.10 o 
   1   4   7      334.74      312.82      4.89 o 
   2   4   7      358.30      367.27      5.48 o 
   3   4   7      162.02      170.57      3.24 o 
   4   4   7      653.81      686.43      9.82 o 
   5   4   7       61.35       57.75      2.14 o 
   6   4   7      461.31      459.05     11.07 o 
   7   4   7       22.71       17.23      1.61 o 
   8   4   7       12.23       11.71      1.88 o 
   9   4   7        7.68        5.09      2.41 o 
  10   4   7       76.66       74.69      3.31 o 
  11   4   7        1.82        1.11      2.11 o 
  12   4   7      206.45      207.39      6.53 o 
  13   4   7       10.81        6.13      2.80 o 
  14   4   7       21.13       24.48      4.64 o 
  15   4   7       37.70       30.11      7.10 o 
  16   4   7        4.40        8.31      5.14 o 
   1   5   7      144.45      144.20      4.06 o 
   2   5   7      224.96      225.33      6.01 o 
   3   5   7       52.71       54.16      1.94 o 
   4   5   7       90.28       86.05      2.42 o 
   5   5   7       81.36       73.96      2.55 o 
   6   5   7        8.53        9.95      2.08 o 
   7   5   7      134.80      129.70      4.01 o 
   8   5   7       10.19        7.12      1.90 o 
   9   5   7       63.94       62.37      3.58 o 
  10   5   7       48.20       44.70      4.12 o 
  11   5   7        6.34        3.59      2.67 o 
  12   5   7       26.86       17.88      3.34 o 
  13   5   7        0.54       -1.90      5.60 o 
  14   5   7       24.44       34.20      6.45 o 
   1   6   7      370.60      368.92     11.05 o 
   2   6   7        9.84        4.85      2.36 o 
   3   6   7       20.68       17.71      5.49 o 
   4   6   7        1.99        0.26      2.58 o 
   5   6   7       62.15       61.77      5.62 o 
   6   6   7       18.03       13.60      3.08 o 
   7   6   7      132.13      139.63      7.40 o 
   8   6   7       16.60       13.85      3.97 o 
   9   6   7      117.18      132.71     10.69 o 
  10   6   7       13.30       17.23      5.91 o 
   1   7   7       13.72       31.14      8.83 o 
   2   7   7       10.61        8.83      7.44 o 
   3   7   7        8.15       11.15     10.69 o 
   0   0   8     5972.26     6437.46    148.72 o 
   2   0   8     4328.86     4517.15     75.28 o 
   4   0   8      895.89     1026.02     19.73 o 
   6   0   8       85.22       79.61      4.42 o 
   8   0   8     1072.94     1128.02     24.38 o 
  10   0   8     1023.93     1058.98     22.23 o 
  12   0   8       64.28       50.02      4.02 o 
  14   0   8        2.08        0.16      3.77 o 
  16   0   8       64.18       76.98      7.01 o 
  18   0   8       46.65       24.17     13.01 o 
   0   1   8      755.92      720.01     11.39 o 
   1   1   8      972.92     1070.43     13.62 o 
   2   1   8     1339.28     1314.39     17.29 o 
   3   1   8      146.22      125.21      3.56 o 
   4   1   8      491.53      510.77     13.68 o 
   5   1   8      173.69      180.63      4.05 o 
   6   1   8      639.15      658.73     10.46 o 
   7   1   8      678.62      708.05     13.15 o 
   8   1   8      667.47      679.80     10.72 o 
   9   1   8      372.80      351.33      8.92 o 
  10   1   8      228.96      217.58      6.04 o 
  11   1   8      227.09      209.72      5.32 o 
  12   1   8        2.01        0.56      1.50 o 
  13   1   8      265.74      264.01      6.29 o 
  14   1   8       41.97       43.18      2.57 o 
  15   1   8      157.29      158.77      5.37 o 
  16   1   8      150.83      153.75      7.35 o 
  17   1   8       13.86       19.76      4.69 o 
  18   1   8       55.05       61.25      8.72 o 
  19   1   8      129.80      142.53     21.51 o 
   0   2   8      265.08      272.41      5.42 o 
   1   2   8      229.08      234.18      3.83 o 
   2   2   8       48.56       49.13      1.73 o 
   3   2   8       79.26       82.12      2.88 o 
   4   2   8      105.78      129.22      4.56 o 
   5   2   8      393.24      388.69      7.54 o 
   6   2   8      165.66      167.79      4.63 o 
   7   2   8      333.60      347.34      6.62 o 
   8   2   8        1.19        1.68      1.48 o 
   9   2   8      290.62      285.94      5.97 o 
  10   2   8      284.52      293.97      6.24 o 
  11   2   8      141.03      137.25      4.07 o 
  12   2   8       95.11       92.73      3.22 o 
  13   2   8       98.91      101.93      3.59 o 
  14   2   8        2.22        0.98      1.58 o 
  15   2   8       59.02       70.91      5.97 o 
  16   2   8        7.61        6.87      3.36 o 
  17   2   8       35.51       46.09      4.91 o 
  18   2   8       13.79       12.29      4.64 o 
   0   3   8      135.14      127.11      6.74 o 
   1   3   8      162.19      172.51      2.96 o 
   2   3   8      208.32      201.53      3.67 o 
   3   3   8      175.06      174.98      3.58 o 
   4   3   8      193.10      200.75      4.02 o 
   5   3   8      323.76      354.67      8.05 o 
   6   3   8      164.98      171.19      3.99 o 
   7   3   8       58.79       60.86      2.68 o 
   8   3   8      530.34      539.71     12.95 o 
   9   3   8       44.96       42.63      3.82 o 
  10   3   8      340.57      359.56      7.39 o 
  11   3   8      157.23      159.92      4.42 o 
  12   3   8       21.95       20.31      2.31 o 
  13   3   8       40.00       41.46      3.11 o 
  14   3   8       10.86        9.27      3.40 o 
  15   3   8       10.21        6.93      2.51 o 
  16   3   8      269.82      265.39     13.60 o 
  17   3   8        1.27        2.63      7.30 o 
   0   4   8      303.59      299.75     13.94 o 
   1   4   8       46.97       46.33      2.01 o 
   2   4   8      928.60      942.33     11.37 o 
   3   4   8       31.14       29.02      2.48 o 
   4   4   8      154.33      161.63      3.63 o 
   5   4   8      392.23      388.61      6.61 o 
   6   4   8      270.63      266.64      5.59 o 
   7   4   8      154.59      150.44      4.70 o 
   8   4   8      276.79      277.41      6.47 o 
   9   4   8       58.85       51.62      3.02 o 
  10   4   8      173.76      169.12      5.97 o 
  11   4   8       26.14       23.79      2.74 o 
  12   4   8        2.01        3.03      4.16 o 
  13   4   8        2.23        1.28      2.93 o 
  14   4   8       93.27       93.35     11.38 o 
  15   4   8        5.70        7.09      6.82 o 
  16   4   8       91.00       74.07     10.32 o 
   0   5   8      794.68      813.33     14.87 o 
   1   5   8        2.27        1.57      1.02 o 
   2   5   8      260.27      256.45      4.72 o 
   3   5   8      145.78      154.37      3.56 o 
   4   5   8      157.31      151.33      3.56 o 
   5   5   8       84.28       81.98      2.63 o 
   6   5   8       50.20       50.62      2.55 o 
   7   5   8       70.60       68.69      3.22 o 
   8   5   8      161.66      157.77      8.98 o 
   9   5   8       47.30       41.40      3.72 o 
  10   5   8      112.01       96.64      5.66 o 
  11   5   8       47.13       48.62      9.32 o 
  12   5   8       26.49       25.90      5.67 o 
  13   5   8       57.13       44.56      6.32 o 
   0   6   8       15.18        9.76      5.11 o 
   1   6   8       16.64       20.11     10.69 o 
   2   6   8       25.48       18.56      2.95 o 
   3   6   8      121.93      128.42     13.07 o 
   4   6   8       11.31       12.12      3.76 o 
   5   6   8       89.99       96.95      7.38 o 
   6   6   8       11.11        4.89      3.64 o 
   7   6   8       15.92       14.20      3.89 o 
   8   6   8       56.26       62.00      7.22 o 
   9   6   8       21.75       17.42      8.38 o 
  10   6   8       13.71       20.36      6.19 o 
   2   0   9      720.13      690.55     14.70 o 
   4   0   9     3381.74     3429.23     59.85 o 
   6   0   9     1021.23     1071.30     23.49 o 
   8   0   9        9.13       14.88      2.74 o 
  10   0   9      416.35      408.16     11.50 o 
  12   0   9      524.37      513.17     17.89 o 
  14   0   9      163.40      152.49      8.38 o 
  16   0   9      103.02       96.88     19.75 o 
  18   0   9      123.40      111.41     11.82 o 
   1   1   9      123.39      123.84      3.15 o 
   2   1   9      567.22      571.20      8.87 o 
   3   1   9      233.69      259.05      8.94 o 
   4   1   9      378.98      377.39      6.67 o 
   5   1   9       22.48       21.63      2.09 o 
   6   1   9      879.55      901.69     13.92 o 
   7   1   9      360.30      349.33      7.11 o 
   8   1   9      376.16      374.27      7.60 o 
   9   1   9       13.50        8.37      2.28 o 
  10   1   9      625.44      654.81     11.12 o 
  11   1   9      214.82      236.52      8.45 o 
  12   1   9      149.93      166.40      5.05 o 
  13   1   9       84.18       77.55      3.60 o 
  14   1   9      207.28      223.32      6.66 o 
  15   1   9        0.71        0.22      1.92 o 
  16   1   9        1.94        2.02      3.94 o 
  17   1   9       56.50       47.73      5.41 o 
  18   1   9       13.03       14.40      4.83 o 
  19   1   9       21.60       44.73     15.34 o 
   1   2   9      151.22      147.43      3.56 o 
   2   2   9      180.51      183.87      3.79 o 
   3   2   9       82.17       90.17      2.77 o 
   4   2   9      361.29      376.87      7.98 o 
   5   2   9      357.23      362.75      9.04 o 
   6   2   9        7.19        5.50      1.84 o 
   7   2   9      657.01      673.70     12.68 o 
   8   2   9      722.11      727.28     12.32 o 
   9   2   9      476.56      485.37     10.33 o 
  10   2   9      133.33      131.72      3.95 o 
  11   2   9      258.11      260.57      6.11 o 
  12   2   9        7.68        8.70      1.77 o 
  13   2   9       60.08       52.92      3.03 o 
  14   2   9       48.89       49.59      3.40 o 
  15   2   9      254.82      262.53     11.81 o 
  16   2   9       12.20        8.10      4.96 o 
  17   2   9      101.00       98.45      9.12 o 
  18   2   9        8.48       12.71      5.34 o 
   1   3   9       28.90       30.34      1.41 o 
   2   3   9      193.43      192.44      3.68 o 
   3   3   9       55.00       54.58      2.30 o 
   4   3   9      826.92      825.59     11.77 o 
   5   3   9      202.43      194.36      6.24 o 
   6   3   9      248.13      250.86      5.57 o 
   7   3   9       39.79       37.89      2.34 o 
   8   3   9      123.09      118.21      4.14 o 
   9   3   9      175.81      178.03      4.67 o 
  10   3   9       43.06       38.99      2.61 o 
  11   3   9       18.29       20.13      2.68 o 
  12   3   9       82.07      102.34      4.70 o 
  13   3   9       76.40       73.95      4.04 o 
  14   3   9       44.14       43.31      3.64 o 
  15   3   9       95.51       96.94     18.01 o 
  16   3   9       13.10        5.81      4.73 o 
  17   3   9       12.26        6.88      8.77 o 
   1   4   9       10.69       10.21      1.48 o 
   2   4   9      257.14      274.04      5.04 o 
   3   4   9       51.48       52.38      2.12 o 
   4   4   9      583.73      612.00      9.57 o 
   5   4   9      261.28      251.40      5.38 o 
   6   4   9      295.02      299.48      6.28 o 
   7   4   9      133.26      126.61      3.73 o 
   8   4   9      135.42      138.09      4.36 o 
   9   4   9       41.03       38.06      3.29 o 
  10   4   9      174.78      163.61      5.12 o 
  11   4   9        7.66        6.79      2.38 o 
  12   4   9      335.81      333.82      9.36 o 
  13   4   9       10.31        5.81      3.22 o 
  14   4   9       65.67       53.51      5.70 o 
  15   4   9       19.84       19.40     11.39 o 
   1   5   9      110.73      104.41      3.80 o 
   2   5   9      227.74      221.45      4.96 o 
   3   5   9       47.12       41.88      2.12 o 
   4   5   9      151.89      140.44      3.72 o 
   5   5   9       19.99       18.21      2.39 o 
   6   5   9      131.38      114.99      4.98 o 
   7   5   9       66.40       69.66      3.57 o 
   8   5   9       32.77       28.38      5.44 o 
   9   5   9       38.10       38.49      4.91 o 
  10   5   9       18.72        1.41      3.41 o 
  11   5   9       15.43       12.52      4.61 o 
  12   5   9       97.95       94.58      7.23 o 
  13   5   9        4.79      -12.08     12.08 o 
   1   6   9       90.62       94.56     15.57 o 
   2   6   9       15.92        7.72      3.56 o 
   3   6   9       12.25       14.28      3.62 o 
   4   6   9        2.71       10.38      6.75 o 
   5   6   9       14.31        5.91      5.51 o 
   6   6   9        1.02       -2.08      4.01 o 
   7   6   9       64.21       57.66      6.96 o 
   8   6   9       60.21       58.95     10.69 o 
   9   6   9       50.20       48.34      9.76 o 
   0   0  10      306.61      274.68     10.69 o 
   2   0  10      733.36      770.95     15.95 o 
   4   0  10       53.26       55.21      4.88 o 
   6   0  10     1367.47     1352.74     28.08 o 
   8   0  10      510.01      487.90     13.75 o 
  10   0  10      528.14      578.81     15.19 o 
  12   0  10       62.76       54.14      5.09 o 
  14   0  10      175.68      173.36      9.92 o 
  16   0  10      119.70      125.35     20.22 o 
  18   0  10       55.39       47.53      9.26 o 
   0   1  10      901.06      918.72     15.28 o 
   1   1  10       53.52       53.88      4.92 o 
   2   1  10      493.83      505.67      8.07 o 
   3   1  10      689.95      748.73     12.25 o 
   4   1  10      224.12      237.91      5.16 o 
   5   1  10      594.88      620.48     11.43 o 
   6   1  10       96.51       97.01      3.44 o 
   7   1  10      267.67      267.10      7.11 o 
   8   1  10      309.35      306.06      7.04 o 
   9   1  10      668.27      678.92     12.26 o 
  10   1  10       36.40       35.50      2.68 o 
  11   1  10      356.91      341.52      7.63 o 
  12   1  10       60.98       57.15      3.40 o 
  13   1  10       66.99       61.76      3.52 o 
  14   1  10       22.69       26.88      3.33 o 
  15   1  10       10.06        6.95      3.03 o 
  16   1  10       28.34       30.04      4.43 o 
  17   1  10       57.77       52.62      6.49 o 
  18   1  10       30.34       29.06      6.67 o 
   0   2  10      230.03      231.17      5.23 o 
   1   2  10      376.45      344.02      5.16 o 
   2   2  10      674.21      688.44      9.90 o 
   3   2  10      983.51      977.78     15.04 o 
   4   2  10       92.94       93.82      3.13 o 
   5   2  10      866.65      868.91     18.03 o 
   6   2  10      284.79      292.09     11.23 o 
   7   2  10       37.04       39.77      2.80 o 
   8   2  10       52.73       47.93      3.60 o 
   9   2  10      599.96      625.75     11.44 o 
  10   2  10       83.66       81.16      3.49 o 
  11   2  10      419.26      423.20      8.56 o 
  12   2  10        5.52        2.28      3.96 o 
  13   2  10      343.65      362.21     13.75 o 
  14   2  10        2.56       -0.56      2.66 o 
  15   2  10       18.27       26.18      5.29 o 
  16   2  10        2.95        1.78      3.70 o 
  17   2  10       75.28       62.22      6.92 o 
   0   3  10      240.15      258.99      6.22 o 
   1   3  10       47.78       45.27      1.77 o 
   2   3  10       66.87       60.65      2.01 o 
   3   3  10      316.03      345.22      6.31 o 
   4   3  10       85.69       85.22      3.07 o 
   5   3  10      577.33      609.89     10.38 o 
   6   3  10     1089.71     1139.75     17.27 o 
   7   3  10       64.03       53.56      2.86 o 
   8   3  10      165.48      176.91      5.01 o 
   9   3  10      154.24      152.86      4.77 o 
  10   3  10       69.74       69.41      3.34 o 
  11   3  10      292.78      295.41      7.37 o 
  12   3  10        0.44       -1.18      2.12 o 
  13   3  10      142.87      139.90      7.45 o 
  14   3  10       30.48       34.13      3.91 o 
  15   3  10        0.24       -0.39      4.47 o 
  16   3  10       30.58       33.48      8.22 o 
   0   4  10      265.47      263.22      6.81 o 
   1   4  10        3.41        2.10      1.16 o 
   2   4  10      339.33      350.80      6.33 o 
   3   4  10       31.49       31.82      1.88 o 
   4   4  10       93.80       90.63      3.89 o 
   5   4  10      294.89      308.76      7.78 o 
   6   4  10       62.30       58.38      2.92 o 
   7   4  10       32.86       33.82      2.45 o 
   8   4  10       68.43       77.28      3.81 o 
   9   4  10        6.61        8.23      3.09 o 
  10   4  10       56.81       50.76      3.99 o 
  11   4  10       76.96       77.38      4.90 o 
  12   4  10       17.32       12.83      3.55 o 
  13   4  10       52.55       47.66      5.87 o 
  14   4  10       55.31       62.40      8.13 o 
   0   5  10       91.18      100.80      4.72 o 
   1   5  10       73.19       73.08      2.97 o 
   2   5  10        7.86        2.78      1.54 o 
   3   5  10      225.04      214.93      5.07 o 
   4   5  10        5.58        2.74      1.63 o 
   5   5  10      109.52       98.58      4.09 o 
   6   5  10       85.70       85.54      4.41 o 
   7   5  10       37.62       30.49      3.76 o 
   8   5  10       93.72       95.99      5.84 o 
   9   5  10       77.32       64.00      5.80 o 
  10   5  10       74.75       73.08      6.64 o 
  11   5  10       71.79       67.60     11.56 o 
  12   5  10       83.44       75.76     13.48 o 
   0   6  10        1.02        0.93      5.11 o 
   1   6  10       74.65       65.46      6.88 o 
   2   6  10       19.17        9.98      3.87 o 
   3   6  10       78.58       69.87      7.30 o 
   4   6  10       16.67       16.23      7.13 o 
   5   6  10      102.49       90.60      8.68 o 
   6   6  10       12.03       16.01      5.47 o 
   7   6  10       10.22        6.51      4.99 o 
   8   6  10       36.11       36.25     11.62 o 
   2   0  11      772.23      770.12     24.17 o 
   4   0  11     1871.69     1909.39     37.37 o 
   6   0  11      646.75      673.03     24.86 o 
   8   0  11      183.59      179.13      7.04 o 
  10   0  11      239.41      215.57      7.93 o 
  12   0  11      342.66      336.23     12.65 o 
  14   0  11      152.33      164.62     10.59 o 
  16   0  11        5.50       10.49      8.83 o 
  18   0  11       64.56       66.46     14.87 o 
   1   1  11      200.21      195.35      4.29 o 
   2   1  11      525.24      534.67      8.94 o 
   3   1  11      251.03      279.69      6.00 o 
   4   1  11     1155.64     1198.18     20.83 o 
   5   1  11      535.68      498.83     11.81 o 
   6   1  11      280.48      293.25      7.40 o 
   7   1  11      514.60      508.36     10.27 o 
   8   1  11       65.28       54.50      3.18 o 
   9   1  11      171.10      164.29      6.17 o 
  10   1  11       50.64       52.72      3.08 o 
  11   1  11        0.71       -1.77      2.30 o 
  12   1  11       90.09       88.39      4.59 o 
  13   1  11      101.39       88.07      5.32 o 
  14   1  11       77.25       78.48      5.01 o 
  15   1  11      194.74      186.53     13.48 o 
  16   1  11        5.16        3.92      3.93 o 
  17   1  11       27.96       23.89      9.32 o 
   1   2  11     1167.81     1150.61     13.85 o 
   2   2  11       96.85       95.18      4.76 o 
   3   2  11      240.87      246.91      5.51 o 
   4   2  11       36.58       32.91      3.42 o 
   5   2  11       10.19       10.62      1.87 o 
   6   2  11      130.41      119.04      5.27 o 
   7   2  11      906.53      923.04     18.63 o 
   8   2  11      854.88      936.36     18.11 o 
   9   2  11      179.95      199.60      6.24 o 
  10   2  11       39.21       37.04      2.89 o 
  11   2  11      247.18      247.32      6.90 o 
  12   2  11       31.81       25.44      3.02 o 
  13   2  11       67.97       65.97      5.10 o 
  14   2  11       32.13       32.81      3.99 o 
  15   2  11       86.02       83.59      8.12 o 
  16   2  11       35.77       29.29      8.00 o 
  17   2  11       70.61       75.59     19.98 o 
   1   3  11      275.74      285.57      4.89 o 
   2   3  11      322.94      338.14      5.66 o 
   3   3  11      195.78      197.52      4.43 o 
   4   3  11      310.50      312.95      6.40 o 
   5   3  11        2.89        3.14      2.45 o 
   6   3  11      456.26      504.94     11.80 o 
   7   3  11      172.93      179.27      5.58 o 
   8   3  11      190.90      196.26      5.52 o 
   9   3  11      151.92      148.31      5.35 o 
  10   3  11      284.97      283.91      7.30 o 
  11   3  11       84.60       85.57      4.36 o 
  12   3  11      314.72      315.40     10.00 o 
  13   3  11       35.90       37.00      3.95 o 
  14   3  11       26.65       22.87      4.22 o 
  15   3  11       49.57       56.64      8.31 o 
  16   3  11       35.18       38.39     12.32 o 
   1   4  11      185.63      186.94      4.90 o 
   2   4  11      225.16      244.94      6.57 o 
   3   4  11       24.35       24.19      1.88 o 
   4   4  11      643.66      650.12     10.78 o 
   5   4  11      240.11      242.94      6.01 o 
   6   4  11      130.27      130.37      5.57 o 
   7   4  11       42.09       38.48      3.19 o 
   8   4  11        5.41        3.27      2.21 o 
   9   4  11       20.87       19.17      3.01 o 
  10   4  11       27.04       24.73      3.39 o 
  11   4  11       27.08       25.39      6.83 o 
  12   4  11      180.69      201.06     17.05 o 
  13   4  11       28.48       19.21      5.19 o 
  14   4  11       46.00       30.18      8.38 o 
   1   5  11       85.00       84.42      4.14 o 
   2   5  11      134.98      130.20      4.76 o 
   3   5  11        6.70        5.24      2.04 o 
   4   5  11       39.32       32.92      2.82 o 
   5   5  11       45.86       39.07      4.56 o 
   6   5  11      100.47       93.18      6.64 o 
   7   5  11      106.41       96.00      5.71 o 
   8   5  11       16.96       21.10      4.54 o 
   9   5  11      137.58      151.24      9.20 o 
  10   5  11       13.51       10.46      7.44 o 
  11   5  11        9.12       11.48      7.04 o 
   1   6  11       85.10       86.06      7.47 o 
   2   6  11       19.61       15.68     13.71 o 
   3   6  11        0.48        9.65      7.90 o 
   4   6  11       25.98       30.76      7.37 o 
   5   6  11       24.03       24.61      7.67 o 
   6   6  11        2.01       -0.25      4.90 o 
   0   0  12     1646.00     1675.48     50.66 o 
   2   0  12     1032.55     1056.41     26.03 o 
   4   0  12     1041.29     1083.16     24.53 o 
   6   0  12     1500.02     1528.85     70.64 o 
   8   0  12      360.94      366.82     11.60 o 
  10   0  12        9.11        6.66      6.04 o 
  12   0  12       96.06       86.50      7.93 o 
  14   0  12      578.83      599.15     24.33 o 
  16   0  12      177.67      166.65     14.52 o 
   0   1  12      931.77      906.87     18.42 o 
   1   1  12      302.14      320.25      6.51 o 
   2   1  12       82.64       77.29      5.01 o 
   3   1  12      464.66      453.80      9.01 o 
   4   1  12       33.39       30.56      6.22 o 
   5   1  12      745.35      760.33     14.45 o 
   6   1  12      504.17      526.79     10.78 o 
   7   1  12      295.41      303.98      7.91 o 
   8   1  12     1243.99     1302.20     22.37 o 
   9   1  12       97.13       84.75      4.09 o 
  10   1  12      236.31      228.37      6.92 o 
  11   1  12       86.71       73.26      6.04 o 
  12   1  12       53.91       49.04      6.44 o 
  13   1  12       20.23       13.05      3.79 o 
  14   1  12       34.31       25.91      3.88 o 
  15   1  12        3.41        2.27      4.96 o 
  16   1  12       78.35       81.38      7.82 o 
  17   1  12        1.06       -3.17      5.69 o 
   0   2  12      267.50      274.97      7.59 o 
   1   2  12        9.47        9.19      2.48 o 
   2   2  12      391.38      395.28      7.23 o 
   3   2  12      211.26      216.80      5.48 o 
   4   2  12      402.90      400.23      8.26 o 
   5   2  12        6.33        5.67      1.83 o 
   6   2  12       52.76       50.74      4.14 o 
   7   2  12       36.19       35.39      4.84 o 
   8   2  12      116.89      108.42      5.35 o 
   9   2  12      120.76      126.46      5.28 o 
  10   2  12       15.24       15.86      4.29 o 
  11   2  12      189.08      200.78      9.06 o 
  12   2  12       76.26       59.99      4.41 o 
  13   2  12       69.90       71.87      7.58 o 
  14   2  12        0.92       -0.40      5.60 o 
  15   2  12       30.88       44.47      9.67 o 
  16   2  12        2.34        7.47      5.92 o 
   0   3  12     2355.44     2502.66     42.21 o 
   1   3  12       95.74       91.47      3.42 o 
   2   3  12     1257.91     1305.36     17.38 o 
   3   3  12        2.00        3.90      1.87 o 
   4   3  12       34.84       36.30      2.58 o 
   5   3  12       11.16       11.01      1.95 o 
   6   3  12      141.74      142.90      4.52 o 
   7   3  12       25.59       22.57      2.81 o 
   8   3  12      128.95      127.51      4.62 o 
   9   3  12       33.00       23.14      2.83 o 
  10   3  12       31.12       27.92      4.90 o 
  11   3  12       57.34       45.86      4.76 o 
  12   3  12        6.53        0.76      3.89 o 
  13   3  12       66.98       65.48      6.12 o 
  14   3  12      101.53       82.67      7.77 o 
  15   3  12       17.80        0.98      8.37 o 
   0   4  12      403.87      391.46     11.85 o 
   1   4  12       13.98       14.92      2.60 o 
   2   4  12       33.35       30.79      2.28 o 
   3   4  12       51.39       49.77      2.48 o 
   4   4  12       19.43       15.83      2.15 o 
   5   4  12      102.50       90.08      7.98 o 
   6   4  12      466.91      481.40      9.90 o 
   7   4  12       17.83       17.12      4.02 o 
   8   4  12      563.79      605.79     15.69 o 
   9   4  12      112.13       93.50      5.21 o 
  10   4  12      261.85      283.73     11.49 o 
  11   4  12       71.03       70.50      7.15 o 
  12   4  12       11.27       18.17      6.15 o 
  13   4  12       12.74        6.58      7.90 o 
   0   5  12      167.83      178.52      7.81 o 
   1   5  12       34.66       31.03      3.62 o 
   2   5  12       40.52       41.76      3.75 o 
   3   5  12       99.18       96.18      4.06 o 
   4   5  12       86.41       75.83      3.85 o 
   5   5  12       83.51       93.15     15.40 o 
   6   5  12       54.79       48.03      6.02 o 
   7   5  12       12.02        8.96      3.43 o 
   8   5  12       56.80       57.47     12.20 o 
   9   5  12        6.39        9.30      6.40 o 
  10   5  12        3.68       -2.67      5.47 o 
   0   6  12       37.48       39.97      7.90 o 
   1   6  12       48.85       46.48     10.69 o 
   2   6  12        1.71        4.75      7.03 o 
   3   6  12       27.64       16.94      7.39 o 
   4   6  12        1.69       -0.67     14.41 o 
   2   0  13      685.86      676.23     17.66 o 
   4   0  13     1130.34     1203.91     32.69 o 
   6   0  13      194.39      220.32     11.85 o 
   8   0  13      150.88      154.60     11.85 o 
  10   0  13       73.40       71.68      6.96 o 
  12   0  13       69.55       61.17      6.57 o 
  14   0  13       61.31       75.30      9.83 o 
  16   0  13       57.82       65.08     10.14 o 
   1   1  13      449.87      462.05      8.96 o 
   2   1  13      150.48      148.16      4.03 o 
   3   1  13       18.73       18.95      3.53 o 
   4   1  13      411.56      442.49     11.06 o 
   5   1  13      506.54      494.94     11.87 o 
   6   1  13       68.35       65.90      3.97 o 
   7   1  13      349.50      341.12     11.33 o 
   8   1  13       37.13       23.60      3.26 o 
   9   1  13      308.42      311.36      9.44 o 
  10   1  13      189.37      187.23      7.48 o 
  11   1  13       17.43       13.78      3.35 o 
  12   1  13      153.08      141.02      7.58 o 
  13   1  13       82.95       86.93     14.29 o 
  14   1  13       50.05       47.28      6.41 o 
  15   1  13      207.96      203.91     11.75 o 
  16   1  13        5.75       10.36     13.00 o 
   1   2  13     1136.27     1155.85     15.98 o 
   2   2  13      248.76      249.29      5.20 o 
   3   2  13      113.59      120.34      4.05 o 
   4   2  13       88.18       83.16      3.54 o 
   5   2  13       63.32       65.49      5.37 o 
   6   2  13       25.99       17.91      3.67 o 
   7   2  13      786.27      811.55     18.48 o 
   8   2  13       72.86       76.38      8.84 o 
   9   2  13      221.57      236.84     12.44 o 
  10   2  13       31.76       18.84      3.91 o 
  11   2  13       12.63       15.82      4.56 o 
  12   2  13       87.43       78.72      6.05 o 
  13   2  13       69.11       64.79      6.98 o 
  14   2  13       34.01       36.57      5.66 o 
  15   2  13      116.38      127.22     11.49 o 
   1   3  13      138.38      137.93      3.83 o 
   2   3  13      203.75      196.73      6.44 o 
   3   3  13       93.79       98.17      3.81 o 
   4   3  13      251.45      262.84      6.67 o 
   5   3  13       82.46       79.99      5.17 o 
   6   3  13       10.02       15.43      3.76 o 
   7   3  13      282.89      304.22      8.26 o 
   8   3  13       12.94        3.32      2.74 o 
   9   3  13       34.40       38.92      4.11 o 
  10   3  13      285.09      290.75      9.53 o 
  11   3  13       10.41        4.25      4.23 o 
  12   3  13      152.06      153.83      8.99 o 
  13   3  13       25.97       21.19      6.84 o 
  14   3  13       49.82       75.15     34.62 o 
   1   4  13      185.19      168.17      4.64 o 
   2   4  13       58.20       55.91      3.22 o 
   3   4  13       10.93        9.80      3.82 o 
   4   4  13      307.35      291.35      7.38 o 
   5   4  13       16.64       15.28      2.72 o 
   6   4  13        5.02        6.59      4.36 o 
   7   4  13        8.77        7.62      6.79 o 
   8   4  13       75.53       70.91      5.89 o 
   9   4  13       10.38        8.04      4.20 o 
  10   4  13      115.89       98.25      8.26 o 
  11   4  13        1.89        2.94      4.80 o 
  12   4  13       36.07       49.69      8.51 o 
   1   5  13       63.07       55.86      4.83 o 
   2   5  13       39.11       34.90      5.18 o 
   3   5  13        5.64        5.62      2.57 o 
   4   5  13       46.80       34.30      4.17 o 
   5   5  13       24.21       24.71      5.97 o 
   6   5  13       66.14       45.37      8.14 o 
   7   5  13       89.37       93.38     11.04 o 
   8   5  13       62.22       88.59     29.98 o 
   9   5  13       93.76      105.89     10.16 o 
   0   0  14      367.79      412.25     18.59 o 
   2   0  14      156.61      183.38      9.99 o 
   4   0  14      905.79      913.99     27.21 o 
   6   0  14      210.57      191.70      8.54 o 
   8   0  14      851.66      856.56     29.15 o 
  10   0  14      183.37      197.09     14.74 o 
  12   0  14       82.02       68.23     12.78 o 
  14   0  14       81.43      105.39     14.18 o 
  16   0  14       79.75       83.19     15.80 o 
   0   1  14      669.41      669.53     17.19 o 
   1   1  14      149.42      143.48      4.33 o 
   2   1  14      247.36      245.54      7.31 o 
   3   1  14      840.08      827.84     15.66 o 
   4   1  14      210.66      205.56      7.25 o 
   5   1  14       61.03       55.82      4.22 o 
   6   1  14       75.06       64.27      4.90 o 
   7   1  14       26.66       24.64      5.77 o 
   8   1  14       72.50       74.64      5.38 o 
   9   1  14       48.36       49.16      5.67 o 
  10   1  14       34.69       39.40      6.88 o 
  11   1  14      136.38      133.02     11.36 o 
  12   1  14       48.48       42.83      5.02 o 
  13   1  14       18.87       20.96      5.61 o 
  14   1  14       51.51       58.58      8.52 o 
  15   1  14       41.65       36.22      6.31 o 
   0   2  14      119.56      105.50      5.42 o 
   1   2  14      177.57      172.38      4.54 o 
   2   2  14      145.56      143.19      3.99 o 
   3   2  14      901.43      945.43     16.34 o 
   4   2  14       26.38       22.72      2.56 o 
   5   2  14      342.92      372.34     10.13 o 
   6   2  14        4.94        2.34      3.62 o 
   7   2  14        1.14        1.42      3.84 o 
   8   2  14        3.25        9.44      4.31 o 
   9   2  14       32.61       39.97      7.44 o 
  10   2  14       31.02       41.21      7.68 o 
  11   2  14      559.57      583.96     21.40 o 
  12   2  14       13.63       10.57      6.71 o 
  13   2  14      132.48      146.71     18.80 o 
  14   2  14       24.98       16.06      7.19 o 
  15   2  14       33.16       18.13     12.55 o 
   0   3  14      228.15      202.12     12.55 o 
   1   3  14       16.92       13.59      1.89 o 
   2   3  14      113.27      106.84      4.10 o 
   3   3  14      207.42      204.25      5.98 o 
   4   3  14      103.16       96.91      4.31 o 
   5   3  14       79.91       83.42      4.83 o 
   6   3  14      143.62      129.21      6.07 o 
   7   3  14      137.62      131.24      6.45 o 
   8   3  14       71.51       69.87      6.64 o 
   9   3  14       42.58       41.34      4.65 o 
  10   3  14       13.14        3.17      4.79 o 
  11   3  14      123.83      118.05      9.53 o 
  12   3  14        6.09       -4.62      4.62 o 
  13   3  14       68.96       71.04     14.18 o 
   0   4  14      160.06      170.61      7.37 o 
   1   4  14       31.90       26.56      3.57 o 
   2   4  14      214.14      221.54      8.25 o 
   3   4  14       13.04       10.45      2.50 o 
   4   4  14       82.14       71.38     10.95 o 
   5   4  14        7.32        2.96      2.69 o 
   6   4  14       75.92       71.25     13.71 o 
   7   4  14        3.79        4.65      4.20 o 
   8   4  14       95.24      116.83     13.52 o 
   9   4  14       18.47       32.93      7.65 o 
  10   4  14       34.17       39.21      6.14 o 
  11   4  14        6.12        1.11      7.44 o 
   0   5  14       69.09       64.35     11.85 o 
   1   5  14       21.81       14.43      4.77 o 
   2   5  14        5.50        5.72      2.96 o 
   3   5  14      151.83      156.10     13.46 o 
   4   5  14       15.46        6.49      7.81 o 
   5   5  14       98.88      105.28     10.50 o 
   6   5  14       42.45       32.00      7.54 o 
   7   5  14        6.74       15.37      8.83 o 
   2   0  15      841.58      885.48     28.27 o 
   4   0  15      766.43      765.00     31.14 o 
   6   0  15      157.19      144.48     11.50 o 
   8   0  15      122.07       98.75      9.84 o 
  10   0  15      302.42      367.16     27.42 o 
  12   0  15      355.41      427.17     26.42 o 
  14   0  15       22.21       29.50     17.20 o 
   1   1  15      275.63      256.72      6.25 o 
   2   1  15      447.64      448.44      9.72 o 
   3   1  15       51.17       41.68      4.56 o 
   4   1  15      229.37      239.65      8.96 o 
   5   1  15       21.51       16.30      8.88 o 
   6   1  15       18.33       25.15      7.57 o 
   7   1  15      115.13      105.18      9.24 o 
   8   1  15       28.83       24.67      6.13 o 
   9   1  15       34.35       32.01      6.35 o 
  10   1  15      145.30      146.88     12.98 o 
  11   1  15      100.77       91.95     10.79 o 
  12   1  15      165.28      155.92     11.38 o 
  13   1  15       27.51       28.88      6.61 o 
  14   1  15       65.79       62.15      8.68 o 
   1   2  15      314.07      320.82      7.71 o 
   2   2  15       84.55       84.67      3.78 o 
   3   2  15       34.07       30.05      2.75 o 
   4   2  15       68.13       65.95      9.04 o 
   5   2  15       19.84       13.75      3.28 o 
   6   2  15        8.45        3.39      3.17 o 
   7   2  15      121.36      131.06      9.85 o 
   8   2  15        8.04        4.65      5.11 o 
   9   2  15      101.70      118.52     16.27 o 
  10   2  15       13.32        7.63      8.60 o 
  11   2  15       41.27       48.00      9.38 o 
  12   2  15        2.83        8.18      6.64 o 
  13   2  15       42.40       13.79      7.92 o 
  14   2  15        0.84      -11.15     11.15 o 
   1   3  15       69.28       68.04      5.57 o 
   2   3  15       65.08       61.48      3.80 o 
   3   3  15       12.42        4.72      6.35 o 
   4   3  15      112.39      103.48      4.54 o 
   5   3  15       56.64       50.06     10.16 o 
   6   3  15       40.47       36.32      5.23 o 
   7   3  15       66.94       52.05      6.97 o 
   8   3  15       35.51       41.22      7.67 o 
   9   3  15       35.79       42.12      8.83 o 
  10   3  15       70.37       63.79     11.53 o 
  11   3  15       41.96       36.10      6.31 o 
  12   3  15      139.82      135.11     11.78 o 
   1   4  15       98.61       87.04      4.67 o 
   2   4  15      221.79      202.38     11.34 o 
   3   4  15        4.64        3.82      2.66 o 
   4   4  15      210.10      178.82     18.49 o 
   5   4  15       24.62       14.53      5.36 o 
   6   4  15      100.18       95.95     12.65 o 
   7   4  15       11.02        5.05      4.62 o 
   8   4  15        4.46       -1.07      5.00 o 
   9   4  15        2.63       11.24      7.87 o 
  10   4  15       53.54       52.77     17.89 o 
   1   5  15       12.45        8.37      4.70 o 
   2   5  15      100.93       98.99     10.50 o 
   3   5  15       16.18       11.79      9.06 o 
   4   5  15      179.91      195.60     15.22 o 
   5   5  15       25.48       13.46      8.37 o 
   0   0  16     1723.82     1717.31     92.95 o 
   2   0  16        1.92        8.48     12.78 o 
   4   0  16        8.95        5.58     10.69 o 
   6   0  16      264.66      300.70     24.63 o 
   8   0  16      207.48      262.59     24.63 o 
  10   0  16      165.89      193.81     20.91 o 
  12   0  16       41.40       58.86     13.94 o 
   0   1  16      185.67      191.33     16.27 o 
   1   1  16      106.75       95.97      3.86 o 
   2   1  16       47.38       54.35      3.28 o 
   3   1  16      265.45      256.73     11.88 o 
   4   1  16        8.94        6.46      7.02 o 
   5   1  16       47.53       44.66      5.98 o 
   6   1  16      144.64      109.48     11.01 o 
   7   1  16       35.93       38.58     11.62 o 
   8   1  16      117.57      119.91     14.87 o 
   9   1  16        2.41        7.44      6.97 o 
  10   1  16       47.53       46.48     11.15 o 
  11   1  16       93.79       92.88     11.31 o 
  12   1  16        7.14        6.51      5.55 o 
  13   1  16       80.40       59.81     11.62 o 
   0   2  16       51.79       44.07      3.77 o 
   1   2  16      148.95      141.00      8.39 o 
   2   2  16       50.48       44.22      3.47 o 
   3   2  16      207.14      215.06      7.31 o 
   4   2  16        6.85        6.37      2.44 o 
   5   2  16      115.44      137.98     19.52 o 
   6   2  16       37.65       43.08     23.94 o 
   7   2  16       30.48       43.41      7.67 o 
   8   2  16       73.77       85.05     12.55 o 
   9   2  16        0.57       -1.86      6.97 o 
  10   2  16       47.63       41.83     11.15 o 
  11   2  16      153.93      147.21     14.27 o 
  12   2  16       15.02       12.57      9.70 o 
   0   3  16      353.87      331.72     18.13 o 
   1   3  16       45.63       46.02      3.43 o 
   2   3  16      124.13      120.00      6.59 o 
   3   3  16       30.96       33.23      3.67 o 
   4   3  16       11.76        5.16      2.97 o 
   5   3  16       78.59       74.28      6.26 o 
   6   3  16       24.00        8.10      8.37 o 
   7   3  16       32.32       29.04      7.35 o 
   8   3  16       44.66       48.22      8.38 o 
   9   3  16       14.87       12.00      7.44 o 
  10   3  16       19.92       12.90      6.62 o 
  11   3  16       38.56       47.83     11.39 o 
   0   4  16       46.70       42.18      5.34 o 
   1   4  16       23.61       21.31      3.35 o 
   2   4  16       75.72       69.46      8.81 o 
   3   4  16       37.97       35.20      6.38 o 
   4   4  16        0.46        2.65      7.06 o 
   5   4  16       14.72       12.56      6.02 o 
   6   4  16      147.33      168.02     18.13 o 
   7   4  16        2.76       -3.40      8.38 o 
   8   4  16      166.10      180.34     12.83 o 
   0   5  16       66.59       78.55     13.94 o 
  10   0  17       76.84       63.21     13.94 o 
  12   0  17      103.85      117.12     17.20 o 
   1   1  17      148.35      124.61      4.82 o 
   2   1  17       76.81       73.59      5.62 o 
   3   1  17       17.93       18.13      4.65 o 
   5   1  17        9.31       20.91      8.37 o 
   6   1  17      103.66       86.91     14.41 o 
   7   1  17      151.08      171.50     19.06 o 
   8   1  17       59.09       46.01     11.15 o 
   9   1  17      191.83      229.59     24.17 o 
  10   1  17       10.99       19.98      8.83 o 
  11   1  17      113.66      133.85     19.52 o 
  12   1  17      114.62      117.59     19.06 o 
   1   2  17      154.14      148.34      8.16 o 
   2   2  17       15.55       19.13      3.04 o 
   3   2  17      103.33       97.69      6.19 o 
   4   2  17        6.94        7.26      4.12 o 
   5   2  17       41.03       34.87      6.22 o 
   6   2  17       27.76       28.35      9.99 o 
   7   2  17      129.95      133.64     13.25 o 
   8   2  17        0.68        2.05      5.84 o 
   9   2  17       26.55       33.93     10.69 o 
  10   2  17        9.38       11.15      9.30 o 
  11   2  17       17.89       22.77     12.55 o 
   1   3  17       59.25       53.03      6.69 o 
   2   3  17       35.61       29.10      4.09 o 
   3   3  17        3.68        1.72      4.16 o 
   4   3  17       66.62       72.38      9.99 o 
   5   3  17       22.11       17.97      8.13 o 
   6   3  17       64.40       70.89      8.85 o 
   7   3  17      140.94      147.71     13.71 o 
   8   3  17       24.13       11.15      6.22 o 
   9   3  17       24.49       53.45     14.87 o 
   1   4  17        0.83       -1.38      4.42 o 
   2   4  17       99.44       98.11     10.65 o 
   3   4  17       16.29       18.07      5.69 o 
   4   4  17       61.25       58.80      8.47 o 
   5   4  17        2.61        5.02     14.18 o 
   6   4  17      132.73      129.17     14.87 o 
   0   0  18       19.39       14.87      3.25 o 
   0   1  18       68.85       63.21      6.04 o 
   1   1  18      109.52      102.48      7.67 o 
   2   1  18      198.23      186.37     16.73 o 
   3   1  18      124.87      151.05     12.55 o 
   7   1  18       63.95       63.21     14.41 o 
   8   1  18       48.65       42.29     11.15 o 
   9   1  18        1.38        6.04      8.83 o 
   0   2  18       46.29       63.67      7.90 o 
   1   2  18        7.97        5.15      3.57 o 
   2   2  18        4.77       15.34      6.04 o 
   3   2  18      125.55      139.89     14.87 o 
   4   2  18        5.28        7.23      4.36 o 
   5   2  18       54.73       51.41      7.14 o 
   6   2  18       17.78       14.44      5.24 o 
   7   2  18       24.35       20.61      7.44 o 
   8   2  18        0.43        4.77      5.42 o 
   9   2  18        6.11        8.37      7.90 o 
  10   2  18       47.53       60.42     12.08 o 
   1   3  18       44.27       27.89      7.90 o 
   2   3  18       70.79       57.56      8.01 o 
   3   3  18       35.29       46.94      7.26 o 
   4   3  18        3.66       14.13      6.97 o 
   5   3  18       44.33       52.82      8.38 o 
   6   3  18       10.43       10.42      6.01 o 
   7   3  18        8.92        4.18      5.58 o 
   1   4  18        0.79        4.65      8.37 o 
   2   4  18       69.82       75.29     15.34 o 
   2   1  19        1.33       -1.86      4.18 o 
   3   1  19       14.84        5.11      4.18 o 
   4   1  19       60.25       69.25     10.22 o 
   2   2  19        0.08        5.58      4.18 o 
   3   2  19      180.51      148.26     16.73 o 
   4   2  19       11.06        5.11      5.58 o 
   5   2  19       35.45       25.19      7.20 o 
   6   2  19       46.11       52.40      8.34 o 
   7   2  19       96.78       99.92     13.94 o 
   8   2  19       14.06       27.42      9.30 o 
   3   3  19       61.85       53.45     11.62 o 
   4   3  19        0.00        6.22      5.14 o 
   5   1  20       63.51       39.97      9.76 o 
                                                 
